# Supplementary material for: 2-[(3-Bromo­phen­yl)imino­meth­yl]phenol
Source: Acta Crystallogr Sect E Struct Rep Online. 2008 Aug 30;64(Pt 9):o1863. doi: 10.1107/S1600536808027360 (PMC2960578; doi:10.1107/S1600536808027360)
Supplement: Supplementary file 2 [file e-64-o1863-Isup2.hkl]

# 
# h,k,l, Fc-squared, Fo-squared, sigma(Fo-squared) and status flag 
# 
data_I
_shelx_title ' a in P2(1)' 
_shelx_refln_list_code          4 
_shelx_F_calc_maximum       97.28 
_exptl_crystal_F_000       399.00 
_reflns_d_resolution_high  0.8411 
 
loop_ 
 _symmetry_equiv_pos_as_xyz 
 'x, y, z' 
 '-x, y+1/2, -z' 
 
_cell_length_a     3.9700 
_cell_length_b    10.5400 
_cell_length_c    13.2000 
_cell_angle_alpha  90.000 
_cell_angle_beta   98.000 
_cell_angle_gamma  90.000 
 
_shelx_F_squared_multiplier     1.000 
 
loop_ 
 _refln_index_h 
 _refln_index_k 
 _refln_index_l 
 _refln_F_squared_calc 
 _refln_F_squared_meas 
 _refln_F_squared_sigma 
 _refln_observed_status 
   0 -12   0       40.15       51.29      9.54 o 
   1 -12   0       57.19       58.79      7.17 o 
   1 -11   0       13.39       16.71      5.48 o 
   2 -11   0       14.16        6.65      7.07 o 
   0 -10   0      417.24      496.67     36.91 o 
   1 -10   0       82.19       97.15      8.01 o 
   2 -10   0      113.52       98.42     11.71 o 
   1  -9   0       25.13       51.10      5.60 o 
   2  -9   0       15.51       26.98      5.30 o 
   3  -9   0        8.02       13.54      7.28 o 
   0  -8   0      319.57      340.20     25.53 o 
   1  -8   0      350.47      383.42     20.69 o 
   2  -8   0      214.00      188.67     21.05 o 
   3  -8   0       56.60       47.56      8.76 o 
   1  -7   0        1.79       11.14      3.16 o 
   2  -7   0       28.62       41.37      6.73 o 
   3  -7   0        8.73        2.66      6.02 o 
   0  -6   0     1313.64     1382.16     95.17 o 
   1  -6   0      631.01      612.02     34.21 o 
   2  -6   0      400.71      338.28     35.77 o 
   3  -6   0      123.94      125.05     11.79 o 
   4  -6   0       30.69       47.51      9.53 o 
   1  -5   0       24.08       23.27      3.41 o 
   2  -5   0       24.39       12.04      3.51 o 
   3  -5   0       12.48       26.05      6.28 o 
   4  -5   0        9.16       14.80      7.54 o 
   0  -4   0     2140.54     2304.38    152.74 o 
   1  -4   0     1182.83     1049.68     53.64 o 
   2  -4   0      367.81      510.51     38.12 o 
   3  -4   0      217.64      234.81     13.47 o 
   4  -4   0       72.30      102.07     11.83 o 
   1  -3   0       15.19       54.29      4.07 o 
   2  -3   0      151.04      242.40     12.75 o 
   3  -3   0        2.15        5.42      3.46 o 
   4  -3   0        1.20       -2.60      6.71 o 
   0  -2   0     1562.47     1971.50    137.11 o 
   2  -2   0     2383.94     2351.44     85.68 o 
   3  -2   0      185.85      172.63      7.69 o 
   4  -2   0       78.15      102.60      7.53 o 
   3  -1   0        9.31       65.08      7.68 o 
   4  -1   0        6.59       20.12      4.21 o 
   1   0   0     1602.77     1498.74    104.34 o 
   2   0   0     1316.26     1197.66     83.83 o 
   3   0   0      438.25      426.32     23.23 o 
   4   0   0       86.60      110.22      9.66 o 
   3   1   0        9.31       64.32      7.73 o 
   4   1   0        6.59       25.35      8.47 o 
   2   2   0     2383.94     2197.48    115.07 o 
   3   2   0      185.85      175.30     10.48 o 
   4   2   0       78.15       96.13     11.96 o 
   1   3   0       15.19       58.98      5.10 o 
   2   3   0      151.04      227.77     15.90 o 
   3   3   0        2.15       13.53      4.94 o 
   4   3   0        1.20        4.41      7.20 o 
   0   4   0     2140.54     2086.97    145.03 o 
   1   4   0     1182.83     1136.69     71.84 o 
   2   4   0      367.81      458.73     33.37 o 
   3   4   0      217.64      249.07     18.31 o 
   4   4   0       72.30       81.15     11.21 o 
   1   5   0       24.08       25.56      3.59 o 
   2   5   0       24.39       27.17      4.61 o 
   3   5   0       12.48       27.02      6.11 o 
   4   5   0        9.16       10.68      7.41 o 
   0   6   0     1313.64     1335.47     90.30 o 
   1   6   0      631.01      586.36     40.77 o 
   2   6   0      400.71      384.69     25.35 o 
   3   6   0      123.94      109.36     11.69 o 
   4   6   0       30.69       29.90      8.94 o 
   1   7   0        1.79       10.94      3.68 o 
   2   7   0       28.62       43.58      5.96 o 
   3   7   0        8.73       -2.14      5.56 o 
   1   8   0      350.47      401.13     27.57 o 
   2   8   0      214.00      200.05     15.56 o 
   3   8   0       56.60       61.99      8.48 o 
   1   9   0       25.13       53.69      6.99 o 
   2   9   0       15.51       22.20      6.12 o 
   3   9   0        8.02       16.33      6.81 o 
   1  10   0       82.19      110.60     10.81 o 
   2  10   0      113.52      114.28     11.58 o 
   1  11   0       13.39       12.82      6.30 o 
   2  11   0       14.16       17.85      7.31 o 
   1  12   0       57.19       55.30      9.34 o 
  -1 -12   1       51.97       62.39      7.37 o 
   0 -12   1       14.44       12.52      5.42 o 
   1 -12   1       11.53       11.90      5.34 o 
  -2 -11   1       34.02       43.79      6.92 o 
  -1 -11   1        4.21       10.09      4.77 o 
   0 -11   1        5.83        8.66      4.61 o 
   1 -11   1       76.79       80.41      9.70 o 
   2 -11   1        4.53        7.29      6.85 o 
  -2 -10   1       27.69       25.35      5.95 o 
  -1 -10   1      120.69      114.71      8.69 o 
   0 -10   1      167.61      146.84      9.71 o 
   1 -10   1      285.48      254.20     14.40 o 
   2 -10   1       67.98       60.40      9.50 o 
  -3  -9   1        4.32       12.82      7.00 o 
  -2  -9   1        1.37        1.09      5.98 o 
  -1  -9   1       97.75      101.33      7.80 o 
   0  -9   1        2.19        5.87      4.24 o 
   1  -9   1       34.65       43.74      5.24 o 
   2  -9   1       38.51       43.80      7.41 o 
   3  -9   1        8.57        4.76      6.82 o 
  -3  -8   1       65.43       62.84      9.13 o 
  -2  -8   1      119.28       90.61      8.12 o 
  -1  -8   1      550.56      546.75     28.02 o 
   0  -8   1      316.85      300.90     16.50 o 
   1  -8   1      353.01      326.90     17.82 o 
   2  -8   1      179.83      143.60     12.86 o 
   3  -8   1      105.43      106.10     11.35 o 
  -3  -7   1       35.05       53.58      8.30 o 
  -2  -7   1       32.38       33.47      5.16 o 
  -1  -7   1       32.39       39.63      4.32 o 
   0  -7   1       39.22       45.13      4.03 o 
   1  -7   1       32.61       42.75      4.40 o 
   2  -7   1       11.10       31.50      4.73 o 
   3  -7   1       19.02       21.60      6.74 o 
  -4  -6   1       25.01       16.55      8.04 o 
  -3  -6   1      111.74      118.32      8.71 o 
  -2  -6   1      415.43      363.20     27.34 o 
  -1  -6   1      549.09      621.92     34.81 o 
   0  -6   1      748.06      664.79     34.28 o 
   1  -6   1      854.44      849.09     43.18 o 
   2  -6   1      210.93      209.82     12.37 o 
   3  -6   1      151.96      134.35     12.94 o 
   4  -6   1       33.63       37.68      9.41 o 
  -4  -5   1        7.02       16.23      7.79 o 
  -3  -5   1       33.28       31.72      5.07 o 
  -2  -5   1       85.02      107.45     17.02 o 
  -1  -5   1       59.97       60.04      4.73 o 
   0  -5   1       67.81       56.88      4.19 o 
   1  -5   1       73.13      108.86      6.86 o 
   2  -5   1       46.28       37.55      4.28 o 
   4  -5   1        2.45        4.78      7.41 o 
  -4  -4   1       51.97       60.12      9.74 o 
  -3  -4   1      266.28      267.06     23.75 o 
  -2  -4   1      733.02      654.39     36.98 o 
  -1  -4   1      874.23      937.76     46.85 o 
   0  -4   1     1201.42     1133.11     56.96 o 
   1  -4   1     2109.58     2107.04     95.47 o 
   2  -4   1      478.59      547.61     37.55 o 
   3  -4   1      244.85      225.43     17.41 o 
   4  -4   1       91.26      110.42     12.74 o 
  -4  -3   1       13.20       17.55      4.60 o 
  -3  -3   1       11.90       77.17      8.98 o 
  -2  -3   1       45.91       49.13      3.00 o 
  -1  -3   1      176.70      123.22      7.69 o 
   0  -3   1       22.57       19.52      1.78 o 
   1  -3   1      491.28      489.05     37.24 o 
   3  -3   1        0.73       -1.26      4.66 o 
   4  -3   1        3.88       19.92      6.20 o 
  -4  -2   1       67.09       84.28      6.91 o 
  -3  -2   1      237.87      233.58      9.70 o 
  -2  -2   1      592.36      483.16     41.43 o 
  -1  -2   1     9463.42     7979.24    347.31 o 
   0  -2   1     3635.89     3595.73    176.64 o 
   1  -2   1     2743.25     2289.14    209.87 o 
   2  -2   1      896.30      799.54     29.27 o 
   3  -2   1      406.99      429.74     16.69 o 
   4  -2   1       37.21       41.69     10.35 o 
  -4  -1   1       20.89       43.21      8.19 o 
  -3  -1   1       86.05      118.08     10.65 o 
  -2  -1   1      221.57      332.99     23.48 o 
  -1  -1   1     6999.61     5256.24    372.38 o 
   0  -1   1      263.38      332.23     16.80 o 
   1  -1   1      807.57      922.37     46.84 o 
   2  -1   1       11.48       21.83      3.23 o 
   3  -1   1        2.89       14.22      3.46 o 
   4  -1   1        2.88        1.15      7.32 o 
  -4   0   1       52.31       70.03      8.96 o 
  -3   0   1      824.07      759.22     44.50 o 
  -2   0   1     1055.21      949.17     66.77 o 
  -1   0   1     1828.09     1609.61    112.11 o 
   0   0   1      335.26      250.75     17.81 o 
   1   0   1     6194.60     4763.65    244.20 o 
   2   0   1      706.58      733.80     38.26 o 
   3   0   1      375.81      372.25     20.39 o 
   4   0   1       77.88      108.51     12.98 o 
  -4   1   1       20.89       34.96      7.94 o 
  -3   1   1       86.05      105.47      7.30 o 
  -2   1   1      221.57      312.16     15.98 o 
  -1   1   1     6999.61     5418.79    256.21 o 
   1   1   1      807.57     1002.22     73.50 o 
   2   1   1       11.48       14.85      3.21 o 
   4   1   1        2.88       -4.84      8.18 o 
  -4   2   1       67.09       89.98     10.83 o 
  -3   2   1      237.87      211.43     17.10 o 
  -2   2   1      592.36      608.35     24.04 o 
  -1   2   1     9463.42     7730.70    519.05 o 
   1   2   1     2743.25     2576.94    121.75 o 
   2   2   1      896.30      739.79     39.38 o 
   3   2   1      406.99      414.35     22.62 o 
   4   2   1       37.21       40.47      9.34 o 
  -4   3   1       13.20       25.59      7.52 o 
  -2   3   1       45.91       33.41      3.16 o 
  -1   3   1      176.70      150.66      9.85 o 
   0   3   1       22.57       29.78      2.66 o 
   1   3   1      491.29      453.27     24.07 o 
   3   3   1        0.73        4.32      4.88 o 
   4   3   1        3.88       13.28      8.06 o 
  -4   4   1       51.97       54.32      9.19 o 
  -3   4   1      266.28      269.96     19.70 o 
  -2   4   1      733.02      672.85     44.86 o 
  -1   4   1      874.23      941.53     62.49 o 
   0   4   1     1201.42     1162.55     46.27 o 
   1   4   1     2109.58     1777.04     97.06 o 
   2   4   1      478.59      548.68     37.28 o 
   3   4   1      244.85      204.09     17.03 o 
   4   4   1       91.26      126.33     13.02 o 
  -4   5   1        7.02       22.06      7.90 o 
  -3   5   1       33.28       25.88      6.21 o 
  -2   5   1       85.02      126.62      9.88 o 
  -1   5   1       59.97       61.08      5.93 o 
   0   5   1       67.81       65.53      4.20 o 
   1   5   1       73.14      114.59      6.60 o 
   2   5   1       46.28       35.50      5.20 o 
   4   5   1        2.45       -3.48      7.48 o 
  -4   6   1       25.01       23.45      7.81 o 
  -3   6   1      111.74       91.51     10.63 o 
  -2   6   1      415.43      372.10     25.95 o 
  -1   6   1      549.09      564.41     40.63 o 
   0   6   1      748.06      721.80     46.05 o 
   1   6   1      854.44      866.80     43.71 o 
   2   6   1      210.93      202.90     15.93 o 
   3   6   1      151.96      153.19     13.42 o 
   4   6   1       33.63       33.69      9.24 o 
  -3   7   1       35.05       43.10      7.48 o 
  -2   7   1       32.38       36.53      5.79 o 
  -1   7   1       32.39       33.02      5.13 o 
   0   7   1       39.22       47.81      5.11 o 
   1   7   1       32.61       44.90      5.57 o 
   2   7   1       11.10       25.69      5.69 o 
   3   7   1       19.02       16.85      6.69 o 
  -3   8   1       65.43       55.69      8.34 o 
  -2   8   1      119.28      103.58      9.88 o 
  -1   8   1      550.56      527.36     37.28 o 
   0   8   1      316.85      323.63     22.04 o 
   1   8   1      353.02      337.39     23.73 o 
   2   8   1      179.83      138.57     12.32 o 
   3   8   1      105.43      101.07     11.21 o 
  -3   9   1        4.32       11.94      6.79 o 
  -2   9   1        1.37        7.85      5.38 o 
  -1   9   1       97.75      105.71     10.24 o 
   0   9   1        2.19        7.01      4.18 o 
   1   9   1       34.65       41.76      6.72 o 
   2   9   1       38.51       25.68      6.60 o 
   3   9   1        8.57        0.93      6.41 o 
  -2  10   1       27.69       34.15      7.38 o 
  -1  10   1      120.69      122.97     11.43 o 
   1  10   1      285.48      230.22     18.99 o 
   2  10   1       67.98       72.03      9.13 o 
  -2  11   1       34.02       43.45      8.50 o 
  -1  11   1        4.21        7.72      6.27 o 
   1  11   1       76.79       72.22      9.63 o 
   2  11   1        4.53        5.82      7.12 o 
   1  12   1       11.53       26.12      7.81 o 
  -1 -12   2       36.90       36.12      6.37 o 
   0 -12   2       70.57       77.16     11.44 o 
   1 -12   2       58.76       60.08     10.30 o 
  -2 -11   2       38.63       46.16      8.63 o 
  -1 -11   2       11.17       21.10      5.17 o 
   0 -11   2       17.51       33.15      5.54 o 
   1 -11   2       10.31        2.50      6.57 o 
   2 -11   2        6.34       15.04      7.19 o 
  -2 -10   2       63.06       68.26     10.49 o 
  -1 -10   2       81.34      123.01      9.00 o 
   0 -10   2        6.08       19.95      7.54 o 
   1 -10   2       64.23       66.61      6.81 o 
   2 -10   2       28.31       34.09      7.57 o 
  -3  -9   2       16.78       20.88      7.54 o 
  -2  -9   2       39.09       51.42      6.70 o 
  -1  -9   2       19.32       31.67      7.07 o 
   0  -9   2      336.08      356.36     19.02 o 
   1  -9   2       19.96       29.34      8.48 o 
   2  -9   2       13.14       22.76      6.66 o 
   3  -9   2        8.67        9.08      7.01 o 
  -3  -8   2       44.68       42.83     10.08 o 
  -2  -8   2      121.21      133.68      9.84 o 
  -1  -8   2      166.79      185.15     11.35 o 
   0  -8   2      847.50      933.17     46.10 o 
   1  -8   2      221.12      219.21     12.03 o 
   2  -8   2      196.33      193.97     14.81 o 
   3  -8   2       38.73       56.42      8.87 o 
  -3  -7   2       27.51       47.62      6.71 o 
  -2  -7   2      127.02      113.29      9.14 o 
  -1  -7   2       91.84       88.89      6.63 o 
   0  -7   2      161.40      176.73     11.00 o 
   1  -7   2       79.66      123.28     12.44 o 
   2  -7   2      144.08      168.63     13.91 o 
   3  -7   2        3.75       13.15      6.10 o 
  -4  -6   2       36.68       41.33      8.96 o 
  -3  -6   2       88.22       79.28      7.61 o 
  -2  -6   2      334.32      313.85     40.88 o 
  -1  -6   2      617.31      661.24     34.13 o 
   0  -6   2      622.94      717.47     32.33 o 
   1  -6   2      615.21      792.81     39.82 o 
   2  -6   2      618.64      581.64     40.98 o 
   3  -6   2      111.92      108.61     10.93 o 
  -4  -5   2       12.34       20.33      7.78 o 
  -3  -5   2        3.96        6.78      4.40 o 
  -2  -5   2      114.41       74.94     15.12 o 
  -1  -5   2      130.32      139.62     10.23 o 
   0  -5   2       14.20       27.95      2.49 o 
   1  -5   2       94.65      173.29     13.16 o 
   3  -5   2       37.71       41.36      6.94 o 
   4  -5   2       18.90       22.12     12.83 o 
  -4  -4   2       51.66       42.41      5.66 o 
  -3  -4   2      308.09      265.80     11.45 o 
  -2  -4   2      970.79      820.51     42.52 o 
  -1  -4   2     1332.52     1564.79     80.65 o 
   0  -4   2     3722.05     3858.20    191.53 o 
   1  -4   2      890.20      997.40     49.68 o 
   2  -4   2      565.12      581.57     28.26 o 
   3  -4   2      181.94      197.62     15.42 o 
   4  -4   2       33.28       54.21     12.78 o 
  -4  -3   2       19.31       19.37      3.93 o 
  -3  -3   2      186.60      193.66      8.74 o 
  -2  -3   2      327.66      426.48     16.13 o 
  -1  -3   2      448.25      541.28     19.81 o 
   0  -3   2     1174.67     1290.68     60.75 o 
   1  -3   2      143.78      167.71     20.34 o 
   2  -3   2      184.77      298.73     26.14 o 
   4  -3   2        1.00       -0.16      8.81 o 
  -4  -2   2       60.64       78.50      5.75 o 
  -3  -2   2      296.14      295.66     23.46 o 
  -2  -2   2     1861.76     1939.14    139.34 o 
  -1  -2   2     1469.11     1444.49    119.89 o 
   0  -2   2     4562.26     4986.80    234.55 o 
   1  -2   2      676.46      848.05     43.13 o 
   2  -2   2     1126.15     1072.33     52.21 o 
   3  -2   2      260.01      223.33     13.82 o 
   4  -2   2       96.33      141.83     17.59 o 
  -4  -1   2       37.49       63.13      9.36 o 
  -3  -1   2       50.76       81.40      8.96 o 
  -2  -1   2      989.23      927.97     66.20 o 
   0  -1   2     1985.04     2381.38    153.57 o 
   2  -1   2       83.46      155.76     12.55 o 
   3  -1   2       54.76       75.68      5.49 o 
   4  -1   2        3.65       -3.51      6.94 o 
  -4   0   2       67.76       37.55      8.08 o 
  -2   0   2      479.92      626.40     30.55 o 
   0   0   2      823.61      716.85     50.45 o 
   1   0   2     2795.89     2559.45     97.22 o 
   2   0   2     1345.16     1107.90     86.09 o 
   3   0   2      206.29      221.44     10.08 o 
   4   0   2       78.32      102.72     12.51 o 
  -4   1   2       37.49       43.66      8.10 o 
  -3   1   2       50.76       75.44      5.78 o 
  -2   1   2      989.23      938.68     45.28 o 
  -1   1   2     1879.37     1721.08     69.83 o 
   0   1   2     1985.04     2035.89    153.44 o 
   2   1   2       83.46      170.61     13.76 o 
   3   1   2       54.75       91.25      9.64 o 
   4   1   2        3.65        7.58      9.13 o 
  -4   2   2       60.64      109.04     10.77 o 
  -3   2   2      296.14      304.56     15.78 o 
  -2   2   2     1861.76     2012.46     95.49 o 
  -1   2   2     1469.10     1795.30     69.61 o 
   0   2   2     4562.26     4368.78    367.75 o 
   1   2   2      676.47      897.55     44.32 o 
   2   2   2     1126.16     1032.93     53.51 o 
   3   2   2      260.01      249.70     13.80 o 
   4   2   2       96.33      137.57     15.89 o 
  -4   3   2       19.31       23.95      7.34 o 
  -3   3   2      186.60      200.10     15.16 o 
  -2   3   2      327.66      360.14     27.85 o 
  -1   3   2      448.25      479.93     26.29 o 
   0   3   2     1174.66     1174.19     61.92 o 
   1   3   2      143.78      191.28      9.86 o 
   2   3   2      184.77      286.29     21.02 o 
   4   3   2        1.00        7.92      8.29 o 
  -4   4   2       51.66       49.57      8.62 o 
  -3   4   2      308.09      281.29     20.09 o 
  -2   4   2      970.79      751.93     53.52 o 
  -1   4   2     1332.53     1372.71     99.02 o 
   0   4   2     3722.05     3935.39    195.41 o 
   1   4   2      890.20      999.11     50.57 o 
   2   4   2      565.12      508.91     38.03 o 
   3   4   2      181.94      171.60     15.34 o 
   4   4   2       33.28       30.46      9.35 o 
  -4   5   2       12.34       21.61      7.34 o 
  -3   5   2        3.96       14.10      5.20 o 
  -2   5   2      114.41       92.46      7.87 o 
  -1   5   2      130.32      145.22     10.75 o 
   0   5   2       14.20       16.70      2.31 o 
   1   5   2       94.65      169.82      9.48 o 
   3   5   2       37.71       43.96      7.27 o 
   4   5   2       18.90       11.34      8.37 o 
  -4   6   2       36.68       27.63      8.06 o 
  -3   6   2       88.22       75.94      8.70 o 
  -2   6   2      334.32      357.74     23.66 o 
  -1   6   2      617.31      696.41     45.51 o 
   0   6   2      622.94      569.42     32.77 o 
   1   6   2      615.21      792.14     40.39 o 
   2   6   2      618.64      555.92     39.31 o 
   3   6   2      111.92      110.28     11.39 o 
  -3   7   2       27.51       28.40      6.65 o 
  -2   7   2      127.02      136.65     11.07 o 
  -1   7   2       91.84       92.32      8.49 o 
   0   7   2      161.40      223.12     11.25 o 
   1   7   2       79.66      127.94     10.40 o 
   2   7   2      144.08      158.64     13.66 o 
   3   7   2        3.75        3.25      6.31 o 
  -3   8   2       44.68       52.56      8.04 o 
  -2   8   2      121.21      123.26     11.59 o 
  -1   8   2      166.78      203.40     15.00 o 
   0   8   2      847.50      887.57     61.72 o 
   1   8   2      221.12      185.23     15.77 o 
   2   8   2      196.33      144.75     14.08 o 
   3   8   2       38.73       39.89      8.25 o 
  -3   9   2       16.78       25.93      7.30 o 
  -2   9   2       39.09       42.10      7.28 o 
  -1   9   2       19.32       29.33      5.76 o 
   0   9   2      336.08      350.41     25.23 o 
   1   9   2       19.96       30.86      5.81 o 
   2   9   2       13.14       21.60      6.22 o 
   3   9   2        8.67        7.83      7.03 o 
  -2  10   2       63.06       79.25      9.46 o 
  -1  10   2       81.34      122.17     11.85 o 
   0  10   2        6.08       -1.66      4.59 o 
   1  10   2       64.23       94.55      9.70 o 
   2  10   2       28.31       21.46      7.00 o 
  -2  11   2       38.63       42.08      8.62 o 
   1  11   2       10.31       10.81      6.57 o 
   2  11   2        6.34       -1.86      6.82 o 
   1  12   2       58.76       64.64      9.78 o 
  -1 -12   3       21.93       27.75      6.23 o 
   0 -12   3       21.33       32.64      6.15 o 
  -2 -11   3        9.50       11.53      5.79 o 
  -1 -11   3       44.74       41.37      6.15 o 
   0 -11   3       60.37       71.46      7.09 o 
   1 -11   3        6.92       11.09      6.77 o 
  -2 -10   3       35.68       34.08      7.46 o 
  -1 -10   3       88.69       91.57      7.78 o 
   0 -10   3      154.95      138.04      9.93 o 
   1 -10   3      102.56      122.83     11.72 o 
   2 -10   3       34.31       40.67      8.09 o 
  -3  -9   3       39.79       41.32      7.94 o 
  -2  -9   3       40.87       38.60      7.76 o 
  -1  -9   3       87.85      100.59      7.61 o 
   0  -9   3       12.69       13.41      3.74 o 
   1  -9   3       77.15       85.08      9.94 o 
   2  -9   3       10.89       14.50      6.31 o 
   3  -9   3        3.76        7.59      7.28 o 
  -3  -8   3       37.15       26.46      9.99 o 
  -2  -8   3       79.08       82.35      8.04 o 
  -1  -8   3      201.17      212.35     11.69 o 
   0  -8   3      106.75       81.72      6.51 o 
   1  -8   3      196.04      189.27     11.33 o 
   2  -8   3      117.79      127.28     12.00 o 
   3  -8   3       59.74       89.23     10.51 o 
  -3  -7   3       43.84       46.64      7.01 o 
  -2  -7   3      107.71      114.57      8.79 o 
  -1  -7   3      354.34      285.79     16.02 o 
   0  -7   3      170.74      155.00      8.76 o 
   1  -7   3      211.04      251.75     13.05 o 
   2  -7   3       76.55       78.70      9.28 o 
   3  -7   3       42.33       55.12      8.07 o 
  -4  -6   3       36.20       34.10      8.96 o 
  -3  -6   3      113.47      124.32     13.03 o 
  -2  -6   3      283.49      207.76     12.90 o 
  -1  -6   3     1435.35     1328.48     65.66 o 
   0  -6   3      722.35      673.65     34.71 o 
   1  -6   3      840.86      731.81     48.22 o 
   2  -6   3      159.67      143.99     12.61 o 
   3  -6   3       84.73       73.57      9.00 o 
  -4  -5   3       40.82       50.60      7.15 o 
  -3  -5   3       40.44       66.77      8.07 o 
  -2  -5   3       82.19       91.54      7.62 o 
  -1  -5   3      539.07      581.28     27.47 o 
   0  -5   3      597.45      583.00     29.54 o 
   1  -5   3      362.89      340.51     18.88 o 
   2  -5   3       70.33       86.81      8.51 o 
   3  -5   3        7.47        6.57      4.38 o 
   4  -5   3        4.43        6.61     11.77 o 
  -4  -4   3       18.82       17.79      4.03 o 
  -3  -4   3      328.93      303.29     12.98 o 
  -2  -4   3      796.03      582.71     31.58 o 
  -1  -4   3     1321.78     1318.53     64.50 o 
   0  -4   3      581.13      546.67     23.16 o 
   1  -4   3     1752.72     1520.19     90.51 o 
   2  -4   3      334.91      308.10     22.05 o 
   3  -4   3       97.38      102.76      7.84 o 
   4  -4   3       52.90       90.09     14.02 o 
  -4  -3   3       30.50       46.52      4.84 o 
  -3  -3   3      265.70      271.75     11.53 o 
  -1  -3   3      438.15      396.80     15.30 o 
   0  -3   3      278.93      215.31      9.34 o 
   1  -3   3      473.96      498.23     20.52 o 
   2  -3   3      202.30      189.25     11.02 o 
   3  -3   3       92.04       97.47     10.06 o 
   4  -3   3       54.78       45.86     11.26 o 
  -4  -2   3       61.82       39.03      8.54 o 
  -3  -2   3       98.33      110.95     11.55 o 
   0  -2   3     1717.10     1766.74     58.13 o 
   1  -2   3     1612.84     1510.61     73.00 o 
   2  -2   3      862.73      758.38     32.31 o 
   3  -2   3      379.36      430.40     22.57 o 
   4  -2   3        2.63        7.03      8.15 o 
  -4  -1   3       58.45       55.12      9.45 o 
  -3  -1   3      127.12      157.59     14.41 o 
   0  -1   3      780.14      940.46     44.37 o 
   1  -1   3      685.54      616.94     32.93 o 
   2  -1   3      145.60      195.92     12.67 o 
   3  -1   3       71.98      106.56     12.02 o 
   4  -1   3       12.44       20.19      7.92 o 
  -4   0   3       15.90       24.78      7.66 o 
  -3   0   3      323.30      300.23     15.74 o 
  -2   0   3     1266.81     1039.56     50.29 o 
  -1   0   3     1269.26     1424.34     73.75 o 
   0   0   3     1286.90     1194.48     61.74 o 
   1   0   3     2965.50     2755.43    141.72 o 
   2   0   3      141.21      153.37     11.36 o 
   3   0   3      316.11      304.14     25.62 o 
   4   0   3      200.26      235.73     22.41 o 
  -4   1   3       58.45       63.76      9.40 o 
  -3   1   3      127.12      165.61      9.53 o 
  -2   1   3       32.63       26.89      2.68 o 
  -1   1   3     1810.45     1643.60     66.97 o 
   0   1   3      780.13      762.76     44.21 o 
   1   1   3      685.54      666.55     49.71 o 
   2   1   3      145.60      229.26     17.43 o 
   3   1   3       71.98      112.06     11.57 o 
   4   1   3       12.44       36.50     10.97 o 
  -4   2   3       61.82       36.25      7.62 o 
  -3   2   3       98.33      105.46      7.11 o 
  -2   2   3      179.38      276.61     14.11 o 
  -1   2   3     1707.82     1562.41     63.66 o 
   0   2   3     1717.10     1661.84     86.85 o 
   1   2   3     1612.84     1202.03    109.71 o 
   2   2   3      862.73      814.60     60.64 o 
   3   2   3      379.36      392.94     22.38 o 
   4   2   3        2.63        7.35      9.61 o 
  -4   3   3       30.50       43.29      8.34 o 
  -3   3   3      265.70      265.53     19.69 o 
  -2   3   3     1221.81     1059.34     51.30 o 
  -1   3   3      438.15      388.14     20.25 o 
   1   3   3      473.96      465.90     25.14 o 
   2   3   3      202.30      196.92     11.45 o 
   3   3   3       92.04       94.69      8.19 o 
   4   3   3       54.78       62.71     11.18 o 
  -4   4   3       18.82       27.07      7.04 o 
  -3   4   3      328.93      319.95     22.23 o 
  -2   4   3      796.03      711.20     41.69 o 
  -1   4   3     1321.78     1278.78     65.37 o 
   0   4   3      581.13      553.05     28.02 o 
   1   4   3     1752.72     1644.74     79.82 o 
   2   4   3      334.91      289.00     21.61 o 
   3   4   3       97.38       88.26     10.54 o 
   4   4   3       52.90       69.70     11.63 o 
  -4   5   3       40.82       45.80      8.38 o 
  -3   5   3       40.44       51.68      7.23 o 
  -2   5   3       82.19       99.21      8.58 o 
  -1   5   3      539.07      494.70     27.53 o 
   0   5   3      597.45      593.49     30.08 o 
   1   5   3      362.89      392.56     27.92 o 
   2   5   3       70.32       90.23      8.05 o 
   3   5   3        7.47        7.43      6.12 o 
   4   5   3        4.43        6.51      8.59 o 
  -4   6   3       36.20       29.14      7.68 o 
  -3   6   3      113.47      101.67     10.69 o 
  -2   6   3      283.49      199.24     15.55 o 
  -1   6   3     1435.35     1293.43     87.72 o 
   0   6   3      722.35      709.39     35.38 o 
   1   6   3      840.86      633.59     34.84 o 
   2   6   3      159.67      156.92     12.69 o 
   3   6   3       84.73       85.76      9.95 o 
  -3   7   3       43.84       44.69      7.53 o 
  -2   7   3      107.71       93.42      9.76 o 
  -1   7   3      354.34      310.19     21.13 o 
   0   7   3      170.73      140.97      8.81 o 
   1   7   3      211.04      220.99     13.04 o 
   2   7   3       76.55      109.37     10.22 o 
   3   7   3       42.33       36.21      8.29 o 
  -3   8   3       37.15       44.15      7.55 o 
  -2   8   3       79.08      103.04      9.81 o 
  -1   8   3      201.17      164.96     14.96 o 
   0   8   3      106.75       99.39      6.64 o 
   1   8   3      196.04      206.13     15.23 o 
   2   8   3      117.79      127.77     12.08 o 
   3   8   3       59.74       66.42     10.28 o 
  -3   9   3       39.79       33.95      7.88 o 
  -2   9   3       40.87       46.68      7.27 o 
  -1   9   3       87.85       87.22      9.84 o 
   0   9   3       12.69       19.43      4.75 o 
   1   9   3       77.15       96.14      9.59 o 
   2   9   3       10.89       14.97      6.11 o 
   3   9   3        3.76        2.23      7.40 o 
  -2  10   3       35.68       54.34      7.93 o 
   0  10   3      154.95      178.83     13.43 o 
   1  10   3      102.56       97.08     11.14 o 
   2  10   3       34.31       37.03      8.11 o 
  -2  11   3        9.50       24.81      7.52 o 
   1  11   3        6.92       17.75      6.93 o 
   0 -12   4       19.66       36.53      9.22 o 
  -2 -11   4       28.06       33.31     12.10 o 
  -1 -11   4       33.97       38.77      6.24 o 
   0 -11   4       25.56       48.69      6.22 o 
   1 -11   4       18.99       25.67      7.69 o 
  -2 -10   4       28.60       26.62      6.44 o 
  -1 -10   4       99.38       90.88      7.92 o 
   0 -10   4      116.08      113.61      8.87 o 
   1 -10   4       40.35       41.57      7.96 o 
   2 -10   4       39.55       42.60      6.28 o 
  -3  -9   4        5.72        6.46      6.18 o 
  -2  -9   4       40.67       31.93      6.12 o 
  -1  -9   4      148.15      121.06     10.65 o 
   0  -9   4      101.61      123.45      8.32 o 
   1  -9   4      102.74       84.20      9.97 o 
   2  -9   4       63.54       67.78      8.91 o 
  -3  -8   4       39.67       28.65      6.73 o 
  -2  -8   4       32.81       35.20      5.92 o 
  -1  -8   4      287.91      251.11     14.30 o 
   0  -8   4      141.81      138.48      8.17 o 
   1  -8   4      148.18      141.12     12.61 o 
   2  -8   4       76.67       62.31      6.15 o 
   3  -8   4       33.20       46.47      6.87 o 
  -3  -7   4        7.82       11.82      6.67 o 
  -2  -7   4      297.61      313.56     17.95 o 
  -1  -7   4      239.30      260.71     13.25 o 
   0  -7   4      147.11      137.31      6.80 o 
   1  -7   4      143.20      168.97     14.27 o 
   2  -7   4       67.52       91.25      7.36 o 
   3  -7   4       24.71       25.68      5.54 o 
  -4  -6   4       22.56       14.82      6.43 o 
  -3  -6   4       66.19       59.84      7.63 o 
  -2  -6   4      328.96      383.74     24.22 o 
  -1  -6   4       84.41      247.54     13.61 o 
   0  -6   4      334.16      339.59     14.35 o 
   1  -6   4      191.89      181.17      8.91 o 
   2  -6   4      199.18      179.78     10.93 o 
   3  -6   4       59.65       76.35      7.08 o 
  -4  -5   4       42.38       62.04     10.14 o 
  -3  -5   4      480.01      414.25     17.20 o 
  -2  -5   4      418.15      334.07     24.36 o 
  -1  -5   4      507.49      415.91     23.54 o 
   0  -5   4     1695.52     2074.17     82.85 o 
   1  -5   4      212.32      271.23     11.89 o 
   2  -5   4      165.02      187.48     11.48 o 
   3  -5   4       77.89       80.68      6.85 o 
  -4  -4   4       16.34       12.56      4.09 o 
  -3  -4   4        4.00       15.52      5.44 o 
  -2  -4   4      445.41      468.72     27.83 o 
  -1  -4   4      486.52      784.00     47.61 o 
   0  -4   4     1991.43     2317.40     92.43 o 
   1  -4   4      596.63      486.41     20.70 o 
   2  -4   4      393.38      359.28     19.76 o 
   3  -4   4       74.28       67.85      6.46 o 
   4  -4   4       11.67       21.84     11.06 o 
  -4  -3   4       50.03       69.15      5.76 o 
  -3  -3   4       61.16       36.99      9.51 o 
  -2  -3   4      732.31      557.57     49.73 o 
  -1  -3   4      832.59      695.42     26.98 o 
   0  -3   4      685.48      751.18     33.27 o 
   1  -3   4      713.86      979.63     52.04 o 
   2  -3   4      219.27      267.67     14.34 o 
   3  -3   4       77.68       68.57     10.34 o 
   4  -3   4        1.86       -3.42      8.75 o 
  -4  -2   4       34.09       18.35      7.95 o 
  -3  -2   4      279.87      311.55     23.37 o 
  -2  -2   4      410.03      513.33     38.98 o 
  -1  -2   4     1220.20     1436.10     85.77 o 
   0  -2   4     1516.17     1568.40     53.32 o 
   1  -2   4      404.72      544.94     28.62 o 
   2  -2   4      247.42      232.51     12.58 o 
   3  -2   4      228.30      242.46     20.23 o 
   4  -2   4       76.06      122.55     16.01 o 
  -4  -1   4       52.30       57.66      9.88 o 
  -3  -1   4      210.88      196.49     16.90 o 
  -2  -1   4      489.74      392.47     20.10 o 
  -1  -1   4      411.20      499.60     26.53 o 
   0  -1   4     1907.26     2004.49     98.32 o 
   1  -1   4      494.72      542.98     29.66 o 
   2  -1   4      758.34      715.29     38.11 o 
   3  -1   4       93.12      119.15     12.82 o 
   4  -1   4       88.70       96.96     12.22 o 
  -4   0   4       26.41       37.73      8.69 o 
  -3   0   4      119.44      169.96     15.22 o 
  -2   0   4      372.53      511.18     25.13 o 
  -1   0   4      577.68     1039.42     73.32 o 
   0   0   4     2030.30     2301.92    118.61 o 
   1   0   4     1205.92     1123.23     58.01 o 
   2   0   4     1742.79     1652.92     85.31 o 
   3   0   4      171.00      157.35     15.00 o 
   4   0   4       23.70       44.65      9.12 o 
  -4   1   4       52.30       45.88      9.02 o 
  -3   1   4      210.88      190.27     10.78 o 
  -2   1   4      489.74      413.09     20.06 o 
  -1   1   4      411.20      495.81     20.54 o 
   0   1   4     1907.26     1804.01     98.14 o 
   1   1   4      494.71      627.30     45.24 o 
   2   1   4      758.34      741.87     38.07 o 
   3   1   4       93.12      116.06     12.48 o 
   4   1   4       88.70       88.38     12.11 o 
  -4   2   4       34.09       18.98      6.90 o 
  -3   2   4      279.87      270.94     14.82 o 
  -2   2   4      410.03      527.23     25.80 o 
  -1   2   4     1220.20     1262.98     53.94 o 
   0   2   4     1516.17     1646.02    122.84 o 
   2   2   4      247.42      210.26     19.54 o 
   3   2   4      228.30      199.01     19.80 o 
   4   2   4       76.06      117.14     15.72 o 
  -3   3   4       61.16       78.35      5.70 o 
  -2   3   4      732.31      715.50     32.95 o 
  -1   3   4      832.60      720.79     35.91 o 
   0   3   4      685.48      863.19     40.31 o 
   1   3   4      713.86     1040.66     66.95 o 
   2   3   4      219.27      244.88     14.75 o 
   3   3   4       77.68      102.14      8.34 o 
   4   3   4        1.86       12.19     10.01 o 
  -2   4   4      445.41      457.23     31.53 o 
  -1   4   4      486.52      742.69     38.63 o 
   0   4   4     1991.43     2095.91    111.80 o 
   1   4   4      596.63      489.05     25.36 o 
   2   4   4      393.38      372.56     26.12 o 
   3   4   4       74.28      117.01     10.89 o 
   4   4   4       11.67        9.84      9.43 o 
  -4   5   4       42.38       64.81      8.88 o 
  -3   5   4      480.01      418.23     29.14 o 
  -2   5   4      418.15      369.76     24.02 o 
  -1   5   4      507.49      490.81     23.74 o 
   0   5   4     1695.52     1869.33    100.19 o 
   1   5   4      212.32      261.59     14.57 o 
   2   5   4      165.02      207.00     12.05 o 
   3   5   4       77.89       69.78      9.77 o 
  -4   6   4       22.56       28.05      7.52 o 
  -3   6   4       66.19       80.86      8.62 o 
  -2   6   4      328.96      369.88     26.36 o 
  -1   6   4       84.41      242.12     13.50 o 
   0   6   4      334.16      309.17     17.30 o 
   1   6   4      191.89      208.52     11.04 o 
   2   6   4      199.18      173.25     14.67 o 
   3   6   4       59.65       65.02      9.71 o 
  -3   7   4        7.82       20.00      6.02 o 
  -2   7   4      297.61      296.62     22.28 o 
  -1   7   4      239.30      204.68     12.99 o 
   0   7   4      147.11      130.76      8.28 o 
   1   7   4      143.20      178.58     10.34 o 
   2   7   4       67.52      112.65     10.69 o 
   3   7   4       24.71       27.21      7.87 o 
  -3   8   4       39.67       40.46      7.41 o 
  -2   8   4       32.81       48.97      6.63 o 
   0   8   4      141.81      113.17      8.18 o 
   1   8   4      148.18      146.22     12.19 o 
   2   8   4       76.67       68.08      8.71 o 
   3   8   4       33.20       43.36      9.45 o 
  -3   9   4        5.72        9.26      6.69 o 
  -2   9   4       40.67       47.51      7.32 o 
   0   9   4      101.61      116.65      8.28 o 
   1   9   4      102.74      100.47      9.98 o 
   2   9   4       63.54       55.20      8.85 o 
  -2  10   4       28.60       24.83      6.93 o 
   0  10   4      116.08      148.49     12.01 o 
   1  10   4       40.35       46.79      7.66 o 
   2  10   4       39.55       46.77      8.39 o 
  -2  11   4       28.06       33.50      7.99 o 
   0  11   4       25.56       33.24      7.51 o 
   1  11   4       18.99       28.79      7.77 o 
  -1 -11   5       45.88       56.81      7.12 o 
   0 -11   5       71.76       64.79     10.10 o 
   1 -11   5       31.08       40.64      8.72 o 
  -2 -10   5       25.76       28.27      6.20 o 
  -1 -10   5       14.17       15.56      4.95 o 
   0 -10   5       29.99       37.87      7.87 o 
   1 -10   5       44.06       39.89      8.15 o 
   2 -10   5       33.68       33.67      6.08 o 
  -3  -9   5       33.29       24.28      7.56 o 
  -2  -9   5      126.00       99.82     11.82 o 
  -1  -9   5       94.11       90.43      7.58 o 
   0  -9   5      111.56       92.37      7.58 o 
   1  -9   5      123.95      122.16      8.77 o 
   2  -9   5       38.84       32.00      5.51 o 
  -3  -8   5       34.35       29.09      7.84 o 
  -2  -8   5      214.62      151.43     11.55 o 
  -1  -8   5       85.25       95.28      7.52 o 
   0  -8   5       77.17       79.89      6.37 o 
   1  -8   5       93.96      101.98      7.34 o 
   2  -8   5       21.95       27.67      4.86 o 
   3  -8   5       16.56       21.91      5.88 o 
  -3  -7   5       56.55       53.48      8.22 o 
  -2  -7   5      217.31      174.38     12.88 o 
  -1  -7   5      367.44      352.16     18.51 o 
   0  -7   5      322.64      270.41     12.73 o 
   1  -7   5      222.34      212.84     12.87 o 
   2  -7   5       89.90       89.52      7.15 o 
   3  -7   5       47.57       45.98      6.27 o 
  -4  -6   5       15.81        7.74      6.83 o 
  -3  -6   5        9.03       16.83      5.59 o 
  -2  -6   5        3.73       34.96     14.67 o 
  -1  -6   5      247.91      217.85     12.65 o 
   0  -6   5      405.18      375.84     16.38 o 
   1  -6   5      158.03      136.74      9.27 o 
   2  -6   5      115.90      109.96      7.79 o 
   3  -6   5       57.04       77.84      7.17 o 
  -4  -5   5       27.49       20.20      4.59 o 
  -3  -5   5      182.94      164.98      8.43 o 
  -2  -5   5      302.60      233.04     10.18 o 
  -1  -5   5      532.49      539.76     26.90 o 
   0  -5   5      335.68      270.02     12.13 o 
   1  -5   5      477.66      475.22     25.80 o 
   2  -5   5      323.80      266.75     15.81 o 
   3  -5   5       34.80       39.87      9.00 o 
  -4  -4   5       58.28       56.29      5.71 o 
  -3  -4   5      115.26       96.44      6.12 o 
  -2  -4   5      154.35      155.78      8.49 o 
  -1  -4   5      282.08      323.81     11.19 o 
   0  -4   5      120.44       85.73      4.57 o 
   1  -4   5      562.50      520.81     26.83 o 
   2  -4   5      116.77      115.10      7.31 o 
   3  -4   5      162.32      180.77     17.71 o 
  -4  -3   5       60.24       64.27     11.63 o 
  -3  -3   5      270.87      273.20     24.07 o 
  -2  -3   5      324.37      269.71     23.99 o 
  -1  -3   5     2262.29     2053.75    108.44 o 
   0  -3   5     1045.24     1063.63     44.12 o 
   1  -3   5      770.14      713.99     36.21 o 
   2  -3   5      101.15      104.49      6.88 o 
   4  -3   5        8.42       10.55      9.33 o 
  -4  -2   5       26.82       18.38      8.67 o 
  -3  -2   5       49.73       48.87      9.61 o 
  -2  -2   5      306.19      385.95     28.69 o 
  -1  -2   5     1114.86     1006.02     88.12 o 
   0  -2   5      552.92      600.75     31.05 o 
   1  -2   5     1069.97     1014.31     52.59 o 
   2  -2   5      275.73      231.98     12.99 o 
   3  -2   5      208.45      186.33     19.42 o 
   4  -2   5       51.76       72.19     11.56 o 
  -4  -1   5       45.83       38.46      9.55 o 
  -3  -1   5      204.03      203.33     18.53 o 
  -2  -1   5      662.03      490.35     29.84 o 
  -1  -1   5     1061.78      912.85     72.19 o 
   0  -1   5      964.25      835.06     51.44 o 
   1  -1   5     2560.94     2599.19    133.87 o 
   2  -1   5      454.98      440.41     23.36 o 
   3  -1   5      262.14      222.04     21.42 o 
   4  -1   5       45.66       51.72      9.75 o 
  -4   0   5       27.66       18.78      7.83 o 
  -3   0   5      103.98      110.81     12.16 o 
  -2   0   5      350.72      306.13     13.19 o 
  -1   0   5      687.30      698.90     36.98 o 
   0   0   5      644.83      619.64     32.89 o 
   1   0   5      138.41      168.65      9.40 o 
   2   0   5      205.09      206.64     17.93 o 
   3   0   5       28.59       54.02      7.93 o 
   4   0   5        5.88        7.28      7.57 o 
  -4   1   5       45.83       42.25      9.25 o 
  -3   1   5      204.03      209.99     17.95 o 
  -2   1   5      662.03      596.78     23.32 o 
  -1   1   5     1061.78      938.73     48.66 o 
   0   1   5      964.25      853.02     69.75 o 
   2   1   5      454.98      438.34     35.65 o 
   3   1   5      262.13      266.64     21.79 o 
   4   1   5       45.66       35.39      9.17 o 
  -4   2   5       26.82       26.71      8.19 o 
  -2   2   5      306.19      358.19     15.55 o 
  -1   2   5     1114.87      997.41     52.44 o 
   0   2   5      552.92      574.96     30.93 o 
   2   2   5      275.73      238.06     20.71 o 
   3   2   5      208.45      242.45     20.07 o 
   4   2   5       51.76       72.52     14.56 o 
  -4   3   5       60.24       48.78      9.47 o 
  -3   3   5      270.87      275.96     14.68 o 
  -2   3   5      324.37      281.61     12.35 o 
  -1   3   5     2262.29     2107.25    108.03 o 
   0   3   5     1045.24     1041.73     53.42 o 
   1   3   5      770.14      666.56     35.75 o 
   3   3   5      179.12      130.58     10.46 o 
   4   3   5        8.42       18.08     11.25 o 
  -3   4   5      115.26       97.91      9.10 o 
  -2   4   5      154.35      158.86      9.36 o 
  -1   4   5      282.08      264.35     25.23 o 
   1   4   5      562.50      489.78     26.46 o 
   2   4   5      116.77       97.67      8.32 o 
   3   4   5      162.32      163.23     16.39 o 
  -3   5   5      182.94      161.53     13.23 o 
  -2   5   5      302.60      213.57     16.51 o 
  -1   5   5      532.49      482.60     41.55 o 
   0   5   5      335.68      281.62     14.71 o 
   1   5   5      477.66      490.46     25.43 o 
   2   5   5      323.80      306.94     16.51 o 
   3   5   5       34.80       54.53      9.17 o 
  -4   6   5       15.81       34.82      7.61 o 
  -3   6   5        9.03        8.21      5.03 o 
  -1   6   5      247.91      228.47     19.69 o 
   0   6   5      405.18      374.42     19.80 o 
   1   6   5      158.03      134.50      8.56 o 
   2   6   5      115.90      112.91     11.41 o 
   3   6   5       57.04       73.99     10.97 o 
  -3   7   5       56.55       45.00      7.48 o 
  -2   7   5      217.31      237.19     15.81 o 
  -1   7   5      367.44      317.93     28.66 o 
   0   7   5      322.63      300.96     15.51 o 
   1   7   5      222.34      230.01     12.82 o 
   2   7   5       89.90       85.86      9.80 o 
   3   7   5       47.57       51.39      9.69 o 
  -3   8   5       34.35       45.44      7.68 o 
  -2   8   5      214.62      174.17     13.72 o 
  -1   8   5       85.25       95.70     11.81 o 
   0   8   5       77.17       77.62      7.41 o 
   1   8   5       93.96       87.31      7.29 o 
   2   8   5       21.95       27.97      7.63 o 
   3   8   5       16.56       22.14      8.94 o 
  -3   9   5       33.29       35.67      7.78 o 
  -2   9   5      126.00      106.47     10.69 o 
   0   9   5      111.56      112.01      7.92 o 
   1   9   5      123.95      117.98     11.54 o 
   2   9   5       38.84       47.49      8.31 o 
  -2  10   5       25.76       21.07      7.13 o 
   0  10   5       29.99       37.02      6.73 o 
   1  10   5       44.06       47.23      7.89 o 
   2  10   5       33.68       41.68      8.59 o 
   1  11   5       31.08       38.53      8.55 o 
  -1 -11   6       44.73       50.81      6.99 o 
   0 -11   6       64.72       80.99     11.31 o 
   1 -11   6       36.76       44.29      9.23 o 
  -2 -10   6       24.60       14.35      6.04 o 
  -1 -10   6       37.14       35.70      5.99 o 
   0 -10   6       10.33       15.22      7.24 o 
   1 -10   6       10.59       11.23      7.10 o 
  -2  -9   6       57.94       64.54      7.74 o 
  -1  -9   6      125.26      110.13      8.65 o 
   0  -9   6      129.39      112.27     12.22 o 
   1  -9   6       84.32       84.27      7.20 o 
   2  -9   6       71.63       73.43      7.09 o 
  -3  -8   6       16.75       29.06      7.17 o 
  -2  -8   6       26.44       25.55      8.89 o 
  -1  -8   6       59.43       52.33      5.83 o 
   0  -8   6       54.81       56.74      7.81 o 
   1  -8   6       75.04       75.17      6.52 o 
   2  -8   6       37.32       45.00      5.62 o 
  -3  -7   6      129.12      107.62     15.70 o 
  -2  -7   6      177.68      164.85     11.71 o 
  -1  -7   6      298.24      249.10     14.44 o 
   0  -7   6      330.09      363.61     15.92 o 
   1  -7   6      250.77      219.77     13.69 o 
   2  -7   6      166.68      149.73      9.98 o 
   3  -7   6       65.08       53.84     11.18 o 
  -3  -6   6       98.23       82.67      6.39 o 
  -2  -6   6       58.15       59.64      7.12 o 
  -1  -6   6      106.16      102.24      7.46 o 
   0  -6   6      173.41      169.31      8.80 o 
   1  -6   6       26.76       32.89      3.94 o 
   2  -6   6      127.90      135.62      8.91 o 
   3  -6   6       38.38       48.90     10.05 o 
  -4  -5   6       31.41       43.93      5.83 o 
  -3  -5   6       13.97        2.21      4.89 o 
  -2  -5   6      493.87      374.75     16.04 o 
  -1  -5   6      556.02      503.99     27.14 o 
   0  -5   6      764.29      768.01     31.89 o 
   1  -5   6      395.85      385.95     21.12 o 
   2  -5   6      103.26      144.02     10.30 o 
   3  -5   6       52.54       54.16      9.56 o 
  -4  -4   6        1.37        0.73      4.41 o 
  -3  -4   6       22.21       29.77      6.34 o 
  -2  -4   6       51.24      117.63      8.84 o 
  -1  -4   6      266.74      309.45     12.87 o 
   0  -4   6      283.09      317.51     13.06 o 
   1  -4   6      254.11      242.11     12.73 o 
   2  -4   6      626.73      546.47     29.59 o 
   3  -4   6       35.77       63.76      9.41 o 
  -4  -3   6       62.58       33.52     11.26 o 
  -3  -3   6      248.68      225.01     21.19 o 
  -2  -3   6      585.95      552.23     40.19 o 
  -1  -3   6      556.14      576.98     44.77 o 
   0  -3   6     1620.38     1828.85     59.89 o 
   1  -3   6      736.71      957.50     50.02 o 
   2  -3   6     1076.84      919.13     46.00 o 
   3  -3   6       89.76       93.44     11.81 o 
  -4  -2   6       17.75       18.73      9.55 o 
  -2  -2   6      145.84      188.60     11.16 o 
  -1  -2   6      113.57      337.10     26.28 o 
   0  -2   6      881.56      876.85     49.25 o 
   1  -2   6      172.04      171.33      9.57 o 
   2  -2   6       53.04       67.41      9.14 o 
   3  -2   6       39.72       50.65      8.29 o 
   4  -2   6       20.11       35.77     10.25 o 
  -4  -1   6       63.32       59.09     11.34 o 
  -3  -1   6      252.46      269.69     22.43 o 
  -2  -1   6      876.68      825.50     46.32 o 
  -1  -1   6     1168.38     1630.11    119.23 o 
   0  -1   6     2634.19     2680.10    143.74 o 
   1  -1   6      651.36      645.20     33.25 o 
   2  -1   6      337.45      363.28     29.54 o 
   3  -1   6      146.83      135.32     14.92 o 
   4  -1   6       29.71       29.75      9.24 o 
  -4   0   6        4.46       11.26      8.57 o 
  -3   0   6       90.33      127.84     13.88 o 
  -1   0   6      305.08      304.59     40.31 o 
   0   0   6        8.72        5.40      2.61 o 
   1   0   6      209.30      179.78     10.17 o 
   2   0   6       53.05       52.53      7.32 o 
   3   0   6       60.08       74.21      9.64 o 
   4   0   6        4.24        6.99      7.90 o 
  -4   1   6       63.32       57.90     10.85 o 
  -3   1   6      252.46      239.04     21.45 o 
  -2   1   6      876.67      902.66     36.19 o 
  -1   1   6     1168.38     1485.51     79.99 o 
   0   1   6     2634.19     2866.60    143.70 o 
   1   1   6      651.36      607.54     50.79 o 
   2   1   6      337.45      351.62     29.84 o 
   3   1   6      146.83      150.12     15.21 o 
   4   1   6       29.71       29.75      8.96 o 
  -4   2   6       17.75       13.02      7.98 o 
  -2   2   6      145.84      167.40      8.20 o 
  -1   2   6      113.57      313.86     17.71 o 
   0   2   6      881.56     1006.83     49.25 o 
   1   2   6      172.03      146.20     16.26 o 
   2   2   6       53.04       80.50      9.68 o 
   3   2   6       39.72       53.38      9.00 o 
   4   2   6       20.11       35.24     14.33 o 
  -4   3   6       62.58       41.49      9.30 o 
  -3   3   6      248.68      208.36     18.69 o 
  -2   3   6      585.95      505.65     21.73 o 
  -1   3   6      556.14      527.73     29.02 o 
   0   3   6     1620.37     1677.08     89.60 o 
   2   3   6     1076.84      777.80     70.10 o 
   3   3   6       89.76       94.17     11.71 o 
  -3   4   6       22.21       25.28      4.93 o 
  -2   4   6       51.24      110.56     11.21 o 
  -1   4   6      266.74      343.36     26.46 o 
   0   4   6      283.09      262.41     15.79 o 
   1   4   6      254.11      206.19     23.88 o 
   2   4   6      626.73      581.23     60.32 o 
   3   4   6       35.77       33.69     10.28 o 
  -3   5   6       13.97       15.97      5.01 o 
  -2   5   6      493.87      401.50     25.93 o 
  -1   5   6      556.02      558.75     42.24 o 
   0   5   6      764.29      732.05     38.60 o 
   1   5   6      395.85      391.19     21.05 o 
   2   5   6      103.26      126.90     13.20 o 
   3   5   6       52.54       40.83      9.69 o 
  -3   6   6       98.23       95.49      9.33 o 
  -2   6   6       58.15       63.89      8.64 o 
  -1   6   6      106.16       97.81     11.48 o 
   0   6   6      173.41      165.43      9.89 o 
   1   6   6       26.76       28.16      4.02 o 
   2   6   6      127.89      123.88     13.16 o 
   3   6   6       38.38       59.60     10.81 o 
  -3   7   6      129.12      124.00     11.28 o 
  -2   7   6      177.68      166.14     13.61 o 
  -1   7   6      298.24      256.75     22.52 o 
   0   7   6      330.09      350.77     19.29 o 
   1   7   6      250.77      253.96     13.83 o 
   2   7   6      166.68      157.17     14.46 o 
   3   7   6       65.08      102.21     12.12 o 
  -3   8   6       16.75       21.76      6.78 o 
  -2   8   6       26.44       31.03      6.18 o 
  -1   8   6       59.43       62.77      8.81 o 
   0   8   6       54.81       43.79      4.76 o 
   1   8   6       75.04       82.80      6.86 o 
   2   8   6       37.32       52.15      8.97 o 
  -1   9   6      125.26      117.24     13.91 o 
   0   9   6      129.39      123.16     13.78 o 
   1   9   6       84.32       91.55     10.13 o 
   2   9   6       71.63       70.82     10.27 o 
   0  10   6       10.33        5.81      6.06 o 
   1  10   6       10.59       14.06      6.96 o 
   1  11   6       36.76       46.52      9.34 o 
  -1 -11   7       55.76       50.51     10.39 o 
   0 -11   7       30.78       18.03      8.07 o 
  -2 -10   7       21.41       19.54      6.68 o 
  -1 -10   7       18.61       13.50      6.86 o 
   0 -10   7       23.88       26.12      7.99 o 
   1 -10   7        6.31        4.68      7.31 o 
  -2  -9   7      100.52       90.32     12.00 o 
  -1  -9   7      112.33      106.17      8.78 o 
   0  -9   7      153.56      134.54     13.51 o 
   1  -9   7       86.70       94.39      7.78 o 
   2  -9   7       40.98       42.40      6.07 o 
  -3  -8   7       12.94        7.23      6.84 o 
  -2  -8   7       14.44        9.90      5.46 o 
  -1  -8   7       44.92       35.98      5.52 o 
   0  -8   7       31.65       28.17      6.99 o 
   1  -8   7       40.00       41.49      5.20 o 
   2  -8   7        2.48        1.38      4.36 o 
  -3  -7   7       71.99       58.63     13.84 o 
  -2  -7   7      154.34      121.75     10.41 o 
  -1  -7   7      320.82      286.19     16.08 o 
   0  -7   7      308.68      242.65     20.83 o 
   1  -7   7       87.02      102.12      8.03 o 
   2  -7   7      150.39      117.86      8.65 o 
  -3  -6   7       12.58       10.41      4.32 o 
  -2  -6   7       51.58       45.38      6.01 o 
  -1  -6   7       35.52       36.62      5.60 o 
   0  -6   7       37.78       34.20      5.85 o 
   1  -6   7      367.05      302.60     17.21 o 
   2  -6   7       53.80       60.81      5.68 o 
   3  -6   7       25.41       43.26      9.85 o 
  -4  -5   7       32.81       28.30      5.93 o 
  -3  -5   7      172.23      151.18     11.34 o 
  -2  -5   7      371.31      325.48     14.03 o 
  -1  -5   7      551.51      482.51     18.88 o 
   0  -5   7      487.90      435.10     19.34 o 
   1  -5   7     1623.11     1553.23     76.90 o 
   2  -5   7      160.70      125.82      9.00 o 
   3  -5   7      153.31      148.90     16.58 o 
  -4  -4   7       13.08       15.42      5.48 o 
  -3  -4   7       16.85       19.03     11.16 o 
  -2  -4   7       49.82       47.72     10.76 o 
  -1  -4   7      134.47      139.61      6.78 o 
   0  -4   7       43.32       36.67      3.02 o 
   1  -4   7       40.42       55.11     11.42 o 
   2  -4   7        2.95       15.09      5.69 o 
   3  -4   7       74.71       80.14     11.06 o 
  -4  -3   7       35.55       25.03     11.75 o 
  -3  -3   7      156.71       87.13     15.53 o 
  -2  -3   7      268.31      220.15     23.25 o 
  -1  -3   7     1883.58     1586.12    140.57 o 
   0  -3   7     1380.90     1169.86     41.05 o 
   1  -3   7      686.73      576.09     31.34 o 
   2  -3   7      340.62      323.23     27.46 o 
   3  -3   7      187.65      184.29     18.06 o 
  -4  -2   7        4.30       16.44     10.20 o 
  -3  -2   7       15.38       24.18      9.88 o 
  -2  -2   7       19.47      149.13     14.39 o 
  -1  -2   7       26.68       71.36      9.31 o 
   0  -2   7      111.06       96.13      6.57 o 
   1  -2   7       75.97       86.11      6.18 o 
   2  -2   7       71.17       93.50     10.39 o 
   3  -2   7        9.03       19.74      7.07 o 
  -4  -1   7       83.47       71.44     12.93 o 
  -3  -1   7      309.63      262.30     24.69 o 
  -2  -1   7      748.58      656.71     34.24 o 
  -1  -1   7     1138.80     1058.35     55.15 o 
   0  -1   7      629.13      631.85     31.92 o 
   1  -1   7     1165.47     1026.69     53.49 o 
   2  -1   7      353.87      311.00     25.53 o 
   3  -1   7       98.04       95.00     12.49 o 
  -4   0   7        0.04       20.65      9.80 o 
  -3   0   7        0.12       16.06      8.09 o 
  -2   0   7       24.34       35.02      7.87 o 
  -1   0   7      191.78      165.08     10.48 o 
   0   0   7      293.91      457.60     25.04 o 
   1   0   7       50.23       50.08      7.29 o 
   2   0   7       57.41       62.71      8.41 o 
   3   0   7       21.16       30.28      7.62 o 
  -4   1   7       83.47       78.28     12.84 o 
  -3   1   7      309.63      299.82     24.30 o 
  -2   1   7      748.58      599.25     34.00 o 
  -1   1   7     1138.80     1022.80     69.64 o 
   0   1   7      629.13      556.82     51.09 o 
   1   1   7     1165.46     1018.56     81.08 o 
   2   1   7      353.87      289.02     26.00 o 
   3   1   7       98.04       96.89     12.87 o 
  -4   2   7        4.30       -0.33      8.58 o 
  -3   2   7       15.38       24.36      8.30 o 
  -2   2   7       19.47      100.31     12.18 o 
  -1   2   7       26.68       75.51      6.16 o 
   0   2   7      111.06       83.33      9.56 o 
   1   2   7       75.97      107.61     12.16 o 
   2   2   7       71.17       71.01     10.20 o 
   3   2   7        9.03       13.20      7.07 o 
  -4   3   7       35.55       23.56      9.34 o 
  -3   3   7      156.71      133.83     13.67 o 
  -2   3   7      268.30      282.98     15.84 o 
  -1   3   7     1883.58     1794.66     87.47 o 
   0   3   7     1380.90     1311.01     61.71 o 
   1   3   7      686.72      630.42     48.81 o 
   2   3   7      340.62      325.44     28.90 o 
   3   3   7      187.65      177.93     13.65 o 
  -3   4   7       16.85       25.60      8.12 o 
  -2   4   7       49.82       46.33      5.98 o 
  -1   4   7      134.47      152.89     14.03 o 
   0   4   7       43.32       41.82      3.89 o 
   1   4   7       40.42       69.94      6.07 o 
   2   4   7        2.95       29.98     10.64 o 
   3   4   7       74.71       83.69     19.18 o 
  -3   5   7      172.23      146.30     12.14 o 
  -2   5   7      371.31      325.50     28.18 o 
  -1   5   7      551.51      456.23     38.75 o 
   0   5   7      487.89      462.96     23.58 o 
   1   5   7     1623.10     1404.77     75.11 o 
   2   5   7      160.70      167.42     13.51 o 
   3   5   7      153.31      152.01     16.85 o 
  -3   6   7       12.58       18.78      5.33 o 
  -2   6   7       51.58       50.73      8.40 o 
  -1   6   7       35.52       30.72      6.15 o 
   0   6   7       37.78       43.08      4.21 o 
   1   6   7      367.05      308.12     17.35 o 
   2   6   7       53.80       57.73     16.65 o 
   3   6   7       25.41       43.73     10.80 o 
  -3   7   7       71.99       56.75      7.62 o 
  -2   7   7      154.34      140.76     15.37 o 
  -1   7   7      320.82      272.98     25.01 o 
   0   7   7      308.68      274.04     14.98 o 
   1   7   7       87.02      120.47      8.64 o 
   2   7   7      150.39      123.44     12.95 o 
  -3   8   7       12.94       10.01      5.93 o 
  -1   8   7       44.92       47.23      8.39 o 
   0   8   7       31.65       35.56      6.94 o 
   1   8   7       40.00       34.52      5.18 o 
   2   8   7        2.48        6.54      7.53 o 
  -1   9   7      112.33      113.04     13.26 o 
   0   9   7      153.56      141.44     15.60 o 
   1   9   7       86.70       72.90     10.01 o 
   2   9   7       40.98       52.34      9.99 o 
  -1  10   7       18.61       16.08      8.08 o 
   0  10   7       23.88       33.72      8.01 o 
   1  10   7        6.31        8.29      7.15 o 
  -1 -10   8       17.78        6.15      8.47 o 
   0 -10   8       12.98        1.95      7.35 o 
   1 -10   8       16.32       18.33      8.15 o 
  -2  -9   8       79.82       82.40     13.08 o 
  -1  -9   8      108.67       95.11     13.12 o 
   0  -9   8       56.70       58.60     10.06 o 
   1  -9   8       85.00       87.92     11.82 o 
  -3  -8   8       28.42       24.95      8.08 o 
  -2  -8   8       19.32       25.17      6.47 o 
  -1  -8   8       14.57       13.89      6.40 o 
   0  -8   8       52.13       55.14      8.60 o 
   1  -8   8       27.30       26.65      5.14 o 
   2  -8   8       39.17       55.71      6.44 o 
  -3  -7   8       66.15       68.89      9.67 o 
  -2  -7   8      155.51      129.61     10.77 o 
  -1  -7   8      245.44      190.12     12.49 o 
   0  -7   8      681.61      737.35     51.06 o 
   1  -7   8      226.06      229.66     14.12 o 
   2  -7   8       33.44       43.00      5.60 o 
  -3  -6   8        9.76        8.18      4.75 o 
  -2  -6   8       27.77       27.64      4.09 o 
  -1  -6   8       30.72       90.89      7.86 o 
   0  -6   8       12.22       30.07      4.48 o 
   1  -6   8       23.92       36.27      4.81 o 
   2  -6   8       29.85       28.45      7.41 o 
   3  -6   8        2.00        8.14      8.31 o 
  -3  -5   8       96.62       84.74     13.14 o 
  -2  -5   8      363.77      360.30     15.05 o 
  -1  -5   8      668.77      821.55     31.69 o 
   0  -5   8      887.92      856.04     48.61 o 
   1  -5   8      343.08      334.69     19.19 o 
   2  -5   8      872.31      791.64     61.65 o 
   3  -5   8       41.96       44.09      9.72 o 
  -4  -4   8       18.94       17.17      6.55 o 
  -3  -4   8       10.46       31.61     12.23 o 
  -1  -4   8       55.47       69.77      4.08 o 
   0  -4   8       80.84       74.99      6.22 o 
   1  -4   8       61.75       71.77      6.62 o 
   2  -4   8       47.45       69.97      9.48 o 
   3  -4   8        3.29        8.76      7.85 o 
  -4  -3   8       53.00       34.68     13.86 o 
  -3  -3   8      181.81      118.64     17.42 o 
  -1  -3   8      261.71      422.92     22.45 o 
   0  -3   8     1332.67     1302.12     43.97 o 
   1  -3   8      514.19      509.73     28.77 o 
   2  -3   8      227.62      207.15     21.38 o 
   3  -3   8      144.95      125.80     14.43 o 
  -4  -2   8        2.08        9.15     11.18 o 
  -3  -2   8       11.46       32.60     11.57 o 
  -2  -2   8       45.38       50.22     13.39 o 
  -1  -2   8      113.16      107.35     20.27 o 
   0  -2   8       15.78       16.45      3.40 o 
   1  -2   8       21.03       34.84      3.83 o 
   2  -2   8        9.12       23.53      6.53 o 
   3  -2   8        8.76       16.44      7.49 o 
  -4  -1   8       46.74       43.05     12.31 o 
  -3  -1   8      150.21      111.76     16.29 o 
  -2  -1   8      645.74      583.92     31.90 o 
  -1  -1   8     1097.56      983.70     82.76 o 
   0  -1   8     1055.37     1198.55     62.64 o 
   1  -1   8      771.47      682.78     59.37 o 
   2  -1   8      475.45      423.47     33.63 o 
   3  -1   8       95.48       91.37     11.44 o 
  -4   0   8        0.19       14.82     10.91 o 
  -3   0   8       74.49      106.86     14.55 o 
  -2   0   8        0.12        9.21      8.20 o 
  -1   0   8        0.91       29.85      8.10 o 
   0   0   8       59.03       75.36      9.97 o 
   1   0   8       23.94       31.58      6.42 o 
   2   0   8       21.06       35.42      7.13 o 
   3   0   8        0.11        1.24      6.61 o 
  -4   1   8       46.74       31.72     11.29 o 
  -3   1   8      150.21      170.75     16.82 o 
  -2   1   8      645.74      573.97     31.82 o 
  -1   1   8     1097.56     1080.75     55.63 o 
   0   1   8     1055.37     1179.09     62.65 o 
   1   1   8      771.47      812.92     60.20 o 
   2   1   8      475.45      379.08     34.03 o 
   3   1   8       95.48       76.54     11.35 o 
  -4   2   8        2.08       17.61     10.17 o 
  -3   2   8       11.46       26.91      9.66 o 
  -2   2   8       45.38       57.52      7.94 o 
  -1   2   8      113.16      119.97     17.51 o 
   0   2   8       15.79       22.94      4.07 o 
   1   2   8       21.03       49.25      8.13 o 
   2   2   8        9.12       23.32      7.12 o 
   3   2   8        8.76       11.38      7.34 o 
  -4   3   8       53.00       54.68     12.27 o 
  -3   3   8      181.81      146.40     15.70 o 
  -2   3   8      509.04      603.70     32.93 o 
  -1   3   8      261.71      365.33     21.79 o 
   0   3   8     1332.66     1331.53    102.29 o 
   1   3   8      514.19      615.37     45.27 o 
   2   3   8      227.62      288.22     23.77 o 
   3   3   8      144.95      101.66     14.00 o 
  -3   4   8       10.46       30.23      9.41 o 
  -2   4   8       25.69      183.38     16.63 o 
  -1   4   8       55.47       73.62      8.88 o 
   0   4   8       80.84       80.73      9.40 o 
   1   4   8       61.74       69.19      6.91 o 
   2   4   8       47.45       74.04      9.59 o 
   3   4   8        3.29       12.34      7.24 o 
  -2   5   8      363.77      318.42     29.93 o 
  -1   5   8      668.77      820.03     65.47 o 
   0   5   8      887.92      985.23     47.37 o 
   1   5   8      343.08      355.48     19.62 o 
   2   5   8      872.31      759.08     41.17 o 
   3   5   8       41.96       32.35     11.89 o 
  -2   6   8       27.77       32.85      7.64 o 
  -1   6   8       30.72      111.10     12.56 o 
   0   6   8       12.22       38.35      7.09 o 
   1   6   8       23.92       32.98      6.51 o 
   2   6   8       29.86       28.35      6.76 o 
   3   6   8        2.00       -1.48     10.22 o 
  -2   7   8      155.51      129.00     15.62 o 
  -1   7   8      245.44      226.16     19.90 o 
   0   7   8      681.61      665.43     56.80 o 
   1   7   8      226.06      237.52     14.48 o 
   2   7   8       33.44       50.26      9.84 o 
  -2   8   8       19.32       21.56      8.70 o 
  -1   8   8       14.57       28.72      7.68 o 
   0   8   8       52.13       46.47      8.92 o 
   1   8   8       27.30       35.74      5.70 o 
   2   8   8       39.17       63.87     10.77 o 
  -1   9   8      108.67      102.00     13.07 o 
   0   9   8       56.70       88.40     11.02 o 
   1   9   8       85.00      118.39     11.98 o 
  -1  10   8       17.78       17.36      8.55 o 
   0  10   8       12.98       11.98      7.58 o 
  -1 -10   9       54.64       41.44     10.66 o 
   0 -10   9       22.24       23.12      8.59 o 
  -2  -9   9       77.17       66.59     10.42 o 
  -1  -9   9       94.55       99.80     13.76 o 
   0  -9   9      188.61      165.33     16.22 o 
   1  -9   9      114.74      127.42     13.48 o 
  -2  -8   9       36.56       21.89      6.78 o 
  -1  -8   9       16.37       15.82      8.34 o 
   0  -8   9        2.65        3.03      6.75 o 
   1  -8   9        6.92       49.34      6.17 o 
   2  -8   9       13.95        9.07      7.84 o 
  -3  -7   9       62.30       70.85     10.32 o 
  -2  -7   9      152.32      137.36     14.38 o 
  -1  -7   9      281.19      237.49     21.85 o 
   0  -7   9      347.13      283.03     22.81 o 
   1  -7   9      279.44      279.95     16.40 o 
   2  -7   9       69.64       63.92     10.54 o 
  -3  -6   9       12.52       28.56      6.03 o 
  -2  -6   9       20.27       32.59      4.90 o 
  -1  -6   9      157.13      127.48     10.96 o 
   0  -6   9      118.67      118.26      9.21 o 
   1  -6   9       62.43       83.05      6.98 o 
   2  -6   9        9.48       21.54      7.91 o 
  -3  -5   9      103.50       71.68      7.63 o 
  -2  -5   9      143.83      132.99      8.15 o 
  -1  -5   9      455.99      414.73     17.40 o 
   0  -5   9      279.16      185.52     11.75 o 
   1  -5   9      123.46      125.11      8.85 o 
   2  -5   9      113.53      120.71     14.98 o 
  -3  -4   9       23.52       25.54     12.38 o 
  -2  -4   9      106.54       77.06     14.03 o 
  -1  -4   9       51.25       66.50      6.74 o 
   0  -4   9        7.35       -4.57      3.04 o 
   1  -4   9      356.27      312.69     17.40 o 
   2  -4   9       13.39        9.31      7.02 o 
   3  -4   9        0.48        4.58      8.25 o 
  -4  -3   9       37.37       28.18     14.23 o 
  -3  -3   9      110.70      132.92     17.31 o 
  -2  -3   9      397.26      422.31     29.33 o 
  -1  -3   9      636.75      615.06     32.45 o 
   0  -3   9      525.70      438.33     23.86 o 
   1  -3   9     1357.19     1191.21     95.58 o 
   2  -3   9      261.60      210.29     19.67 o 
   3  -3   9      100.52      111.57     13.81 o 
  -4  -2   9       11.57       11.39     12.77 o 
  -3  -2   9       23.83       40.43     12.69 o 
  -2  -2   9        8.25       65.93     10.81 o 
  -1  -2   9       53.86       57.85      6.50 o 
   0  -2   9       33.89       34.03      4.58 o 
   2  -2   9       12.89       17.69      6.77 o 
   3  -2   9       21.60       25.08      8.62 o 
  -4  -1   9       32.19       20.90     12.39 o 
  -3  -1   9      205.60      159.59     19.07 o 
  -2  -1   9      365.57      376.31     28.07 o 
  -1  -1   9      990.77      986.35    108.81 o 
   0  -1   9     1041.40     1140.07     62.67 o 
   1  -1   9      576.53      468.91     42.04 o 
   2  -1   9      287.19      229.98     20.41 o 
   3  -1   9      150.55      129.24     15.74 o 
  -4   0   9        0.21       -8.37     10.90 o 
  -3   0   9        1.64       13.56     10.56 o 
  -2   0   9       18.48       35.32      7.11 o 
  -1   0   9       16.80       66.58     16.27 o 
   0   0   9       16.96       24.08      4.18 o 
   1   0   9        0.40       -2.75      4.81 o 
   3   0   9       30.51       19.89      7.99 o 
  -4   1   9       32.19       31.58     12.33 o 
  -3   1   9      205.60      162.55     12.47 o 
  -2   1   9      365.57      328.90     20.44 o 
  -1   1   9      990.77      988.04     52.08 o 
   0   1   9     1041.40     1241.97     62.91 o 
   1   1   9      576.53      561.25     42.80 o 
   2   1   9      287.19      192.77     20.37 o 
   3   1   9      150.55      129.67     16.35 o 
  -4   2   9       11.57       18.84     11.71 o 
  -3   2   9       23.83       39.22      6.69 o 
  -2   2   9        8.25       20.66      4.96 o 
  -1   2   9       53.86       68.31     11.79 o 
   0   2   9       33.89       51.54      8.96 o 
   1   2   9       17.47      117.71     15.76 o 
   2   2   9       12.89       18.90      7.30 o 
   3   2   9       21.60       19.88      7.93 o 
  -4   3   9       37.37       19.65     11.82 o 
  -3   3   9      110.70      106.38     14.97 o 
  -2   3   9      397.27      312.78     20.00 o 
  -1   3   9      636.75      557.05     32.09 o 
   0   3   9      525.70      413.62     36.81 o 
   1   3   9     1357.19     1241.13     96.73 o 
   2   3   9      261.60      201.95     21.21 o 
   3   3   9      100.52       72.95     12.68 o 
  -3   4   9       23.52       21.55     10.32 o 
  -2   4   9      106.54      106.87      9.35 o 
  -1   4   9       51.25       61.50      8.96 o 
   0   4   9        7.35       -4.27      5.47 o 
   1   4   9      356.27      292.73     18.31 o 
   2   4   9       13.39        6.13      8.74 o 
   3   4   9        0.48        3.45     10.83 o 
  -2   5   9      143.83      152.33     16.24 o 
  -1   5   9      455.99      486.77     36.71 o 
   0   5   9      279.16      175.74     18.82 o 
   1   5   9      123.46      113.13      9.50 o 
   2   5   9      113.53      143.41     11.57 o 
  -2   6   9       20.27       42.02      8.83 o 
  -1   6   9      157.13      160.86     16.14 o 
   0   6   9      118.67      148.71     15.80 o 
   1   6   9       62.43       75.14     15.67 o 
   2   6   9        9.48       23.10      7.24 o 
  -2   7   9      152.32      139.77     16.83 o 
  -1   7   9      281.19      270.80     24.19 o 
   1   7   9      279.44      267.66     16.93 o 
   2   7   9       69.64       85.41     12.44 o 
  -2   8   9       36.56       31.87     10.10 o 
  -1   8   9       16.37       22.04      8.11 o 
   0   8   9        2.65        5.33      7.41 o 
   1   8   9        6.92       38.39      6.64 o 
   2   8   9       13.95       10.62      9.38 o 
  -2   9   9       77.17       77.11     13.21 o 
  -1   9   9       94.55      102.12     13.94 o 
   0   9   9      188.61      183.16     19.57 o 
  -1  10   9       54.64       45.06     10.90 o 
   0  10   9       22.24       23.59      9.21 o 
  -1  -9  10      168.40      135.61     17.56 o 
   0  -9  10       97.56      115.08     14.23 o 
  -2  -8  10       38.97       49.87     10.23 o 
  -1  -8  10      237.27      164.69     17.93 o 
   0  -8  10        5.34       -3.06      6.84 o 
   1  -8  10       37.64       35.32      6.22 o 
  -2  -7  10       71.27       67.67      9.02 o 
  -1  -7  10       94.24      116.81     15.09 o 
   0  -7  10      236.01      217.34     20.75 o 
   1  -7  10      146.12      135.44     13.02 o 
   2  -7  10       78.61       78.20     11.74 o 
  -3  -6  10       59.13       53.06      7.58 o 
  -2  -6  10       35.03       41.02      5.68 o 
  -1  -6  10       49.23       58.88     10.84 o 
   0  -6  10      118.61      116.14      9.30 o 
   1  -6  10       62.61       63.35      6.61 o 
   2  -6  10        0.31       -0.07      7.64 o 
  -3  -5  10       43.99       29.97      6.92 o 
  -2  -5  10      182.35      377.32     18.46 o 
  -1  -5  10      186.48      143.83      9.41 o 
   0  -5  10      244.63      198.71     13.28 o 
   1  -5  10      270.08      247.26     24.29 o 
   2  -5  10       68.60       79.76     12.10 o 
  -3  -4  10        2.41       13.24     12.56 o 
  -2  -4  10       89.40      147.22     16.08 o 
  -1  -4  10       74.07      179.03     15.19 o 
   0  -4  10      148.57      161.86     10.50 o 
   1  -4  10        3.04       10.76      6.61 o 
   2  -4  10       37.55       35.87      9.05 o 
  -3  -3  10      119.59      129.58     18.10 o 
  -2  -3  10      272.18      288.19     24.40 o 
   0  -3  10      656.20      644.61     33.84 o 
   1  -3  10      170.47      142.98     16.37 o 
   2  -3  10      203.51      198.38     19.72 o 
   3  -3  10       54.03       50.84     10.81 o 
  -3  -2  10       31.43       31.41     12.97 o 
  -2  -2  10       39.66       60.83     11.71 o 
  -1  -2  10      138.14      140.34     10.94 o 
   0  -2  10      269.62      311.68     19.22 o 
   1  -2  10      132.77      116.58     13.88 o 
   2  -2  10       41.98       45.11      9.12 o 
   3  -2  10        2.53       10.26      8.80 o 
  -4  -1  10       40.05       10.78     13.01 o 
  -3  -1  10      101.18       63.92     14.90 o 
  -2  -1  10      380.15      433.49     41.69 o 
  -1  -1  10      597.32      664.36     68.42 o 
   0  -1  10     1040.91     1276.22     69.94 o 
   1  -1  10      580.14      442.18     43.01 o 
   2  -1  10      449.15      341.85     26.35 o 
   3  -1  10       71.83       81.83     12.08 o 
  -4   0  10        6.03        4.91     13.41 o 
  -3   0  10       24.24       25.41     12.37 o 
  -2   0  10      110.68      124.40     10.50 o 
  -1   0  10       32.46       21.74      5.17 o 
   0   0  10       49.98       64.56     10.13 o 
   1   0  10        8.16       46.77      8.36 o 
   2   0  10        0.71        5.13      6.35 o 
   3   0  10        5.85        0.84      8.05 o 
  -4   1  10       40.05        9.67     13.48 o 
  -3   1  10      101.18       76.31      8.54 o 
  -2   1  10      380.15      409.52     24.63 o 
  -1   1  10      597.32      621.20     74.70 o 
   0   1  10     1040.91     1436.18    105.56 o 
   1   1  10      580.14      615.45     44.10 o 
   2   1  10      449.15      228.45     25.62 o 
   3   1  10       71.83       48.48     10.76 o 
  -3   2  10       31.43       30.91      6.95 o 
  -2   2  10       39.66       51.75      7.12 o 
  -1   2  10      138.14      150.51     18.97 o 
   0   2  10      269.62      408.38     31.16 o 
   2   2  10       41.98       48.82      9.67 o 
   3   2  10        2.53       15.38      8.50 o 
  -3   3  10      119.59      115.64     11.61 o 
  -2   3  10      272.18      266.36     17.47 o 
  -1   3  10      446.72      631.75     36.29 o 
   0   3  10      656.20      563.66     51.63 o 
   1   3  10      170.47      174.24     18.40 o 
   2   3  10      203.51      191.50     20.90 o 
   3   3  10       54.03       42.94     11.27 o 
  -3   4  10        2.41        7.41      6.60 o 
  -2   4  10       89.39      111.64     10.69 o 
  -1   4  10       74.07      126.66     10.81 o 
   0   4  10      148.57      127.46     17.94 o 
   1   4  10        3.04       23.84     16.51 o 
   2   4  10       37.55       39.30     15.55 o 
  -3   5  10       43.99       25.53      9.78 o 
  -2   5  10      182.35      291.24     30.64 o 
  -1   5  10      186.48      175.25     18.06 o 
   0   5  10      244.63      256.96     22.66 o 
   1   5  10      270.08      283.62     17.38 o 
   2   5  10       68.60       94.27     10.32 o 
  -2   6  10       35.03       43.32     10.25 o 
  -1   6  10       49.23       81.64     11.76 o 
   0   6  10      118.61      136.94     16.67 o 
   1   6  10       62.61       53.73      7.64 o 
   2   6  10        0.31        9.84      7.36 o 
  -2   7  10       71.27       79.16     12.72 o 
  -1   7  10       94.24      147.16     17.18 o 
   0   7  10      236.01      294.09     25.49 o 
   1   7  10      146.12      127.12     17.31 o 
   2   7  10       78.61       78.44     21.38 o 
  -2   8  10       38.97       54.12     12.42 o 
  -1   8  10      237.27      204.00     20.83 o 
   0   8  10        5.34        2.40      8.75 o 
   1   8  10       37.64       54.26     12.15 o 
  -1   9  10      168.40      182.10     19.95 o 
   0   9  10       97.56      130.09     16.28 o 
  -1  -8  11       53.63       42.65     11.15 o 
   0  -8  11       77.02       75.26     11.59 o 
  -2  -7  11      132.79      105.15     11.34 o 
  -1  -7  11      101.50      103.68     14.76 o 
   0  -7  11      108.33      110.82     13.03 o 
   1  -7  11       95.19       93.46     12.46 o 
  -2  -6  11       93.23       58.92      6.91 o 
  -1  -6  11       91.28       79.67     12.90 o 
   0  -6  11       51.49       54.22      9.56 o 
   1  -6  11       79.26       82.11     12.06 o 
   2  -6  11       17.70       14.08      8.98 o 
  -3  -5  11       40.74       48.63      9.06 o 
  -2  -5  11      130.43      130.05     12.94 o 
  -1  -5  11      253.63      202.85     19.83 o 
   0  -5  11      338.13      265.34     16.02 o 
   1  -5  11      168.02      167.98     18.65 o 
   2  -5  11       72.00       73.93     11.94 o 
  -3  -4  11       40.44       25.20     13.43 o 
  -2  -4  11       22.60       20.58     10.71 o 
  -1  -4  11       65.80       54.66     10.27 o 
   0  -4  11      109.44       90.85      8.27 o 
   1  -4  11       61.06       78.74     11.95 o 
   2  -4  11       27.09       30.21      9.47 o 
  -3  -3  11       76.95       73.03     15.11 o 
  -2  -3  11      135.65      191.55     17.98 o 
  -1  -3  11      163.34      175.35     11.83 o 
   0  -3  11      280.48      235.14     14.69 o 
   1  -3  11      225.75      209.68     20.60 o 
   2  -3  11      141.80      120.31     15.60 o 
  -3  -2  11       52.41       50.38     14.80 o 
  -2  -2  11       48.31       40.60     10.88 o 
  -1  -2  11      309.09      318.79     18.62 o 
   0  -2  11      218.29      313.22     26.30 o 
   1  -2  11       30.42       22.73      7.81 o 
   2  -2  11       21.48       18.59      8.12 o 
  -3  -1  11       75.14       64.62     15.34 o 
  -2  -1  11      186.88      218.36     28.46 o 
  -1  -1  11      624.96      727.99     40.34 o 
   0  -1  11      430.79      502.36     39.41 o 
   1  -1  11      489.58      300.23     30.14 o 
   2  -1  11      121.06       83.09     12.58 o 
  -3   0  11       33.51       30.91     13.68 o 
  -2   0  11      270.07      321.13     22.38 o 
  -1   0  11       97.65       87.36     14.07 o 
   0   0  11      216.38      267.62     25.36 o 
   1   0  11      429.55      508.32     42.67 o 
   2   0  11       50.65       39.62      9.08 o 
  -3   1  11       75.14       62.52     20.10 o 
  -2   1  11      186.88      224.68     24.47 o 
  -1   1  11      624.96      763.47     54.64 o 
   0   1  11      430.79      415.35     39.31 o 
   1   1  11      489.58      397.68     31.13 o 
   2   1  11      121.06      118.76     14.43 o 
  -3   2  11       52.41       50.66     18.88 o 
  -2   2  11       48.31       31.09      7.06 o 
  -1   2  11      309.09      288.50     19.10 o 
   0   2  11      218.29      259.17     27.42 o 
   1   2  11       30.42       31.21      8.67 o 
  -3   3  11       76.95       57.70      9.09 o 
  -2   3  11      135.65      153.87     13.33 o 
  -1   3  11      163.34      135.02     12.33 o 
   2   3  11      141.80      118.32     15.72 o 
  -3   4  11       40.44       32.03      8.30 o 
  -2   4  11       22.60       10.65      6.72 o 
  -1   4  11       65.80       81.15     12.15 o 
   0   4  11      109.44      141.20     15.72 o 
   1   4  11       61.06       93.68     21.51 o 
   2   4  11       27.09       39.93     13.07 o 
  -3   5  11       40.74       48.07     11.88 o 
  -2   5  11      130.43      118.57     15.90 o 
  -1   5  11      253.63      245.55     24.05 o 
   0   5  11      338.13      245.85     26.45 o 
   1   5  11      168.02      182.24     13.96 o 
   2   5  11       72.00       63.23      9.95 o 
  -2   6  11       93.23       89.73     13.35 o 
  -1   6  11       91.28      108.87     14.50 o 
   0   6  11       51.49       58.89     12.60 o 
   1   6  11       79.26       83.72     15.03 o 
   2   6  11       17.70        9.88      8.51 o 
  -2   7  11      132.79      113.20     16.44 o 
  -1   7  11      101.50      143.40     18.15 o 
   0   7  11      108.33      119.63     16.88 o 
   1   7  11       95.19       66.06     15.00 o 
  -1   8  11       53.63       60.41     12.65 o 
   0   8  11       77.02       65.40     14.20 o 
   1   8  11       16.37       11.51     11.94 o 
  -2  -7  12       42.50       33.52     12.70 o 
  -1  -7  12      106.18       74.37     13.42 o 
   0  -7  12       81.19       87.62     12.42 o 
   1  -7  12       59.35       66.18     11.63 o 
  -2  -6  12       52.93       46.05     13.20 o 
  -1  -6  12      118.45       95.32     13.99 o 
   0  -6  12       53.88       51.06     10.01 o 
   1  -6  12       67.01       66.06     11.80 o 
  -2  -5  12       75.68       96.41      8.75 o 
  -1  -5  12      130.29      152.30     16.12 o 
   0  -5  12      141.82      109.41      9.44 o 
   1  -5  12      107.74       86.95     13.41 o 
  -3  -4  12       28.35        6.11     13.23 o 
  -2  -4  12      114.77      104.08     15.22 o 
  -1  -4  12      155.55      135.11     15.25 o 
   0  -4  12       99.90       97.63     12.68 o 
   1  -4  12       67.34       55.12     11.25 o 
   2  -4  12       55.66       66.52     12.61 o 
  -3  -3  12       30.66       61.42     14.69 o 
  -2  -3  12      131.51      174.29     17.90 o 
  -1  -3  12      384.70      368.68     35.52 o 
   0  -3  12      240.84      249.87     24.21 o 
   1  -3  12      210.80      143.95     17.96 o 
   2  -3  12       77.17       90.23     13.20 o 
  -3  -2  12       67.91       74.35     16.12 o 
  -2  -2  12       83.04      106.25     14.42 o 
  -1  -2  12        9.94       19.50      5.72 o 
   0  -2  12      347.90      466.18     39.84 o 
   1  -2  12      143.72      144.54     16.77 o 
   2  -2  12       31.09       29.65      9.68 o 
  -3  -1  12       27.61       36.27     14.55 o 
  -2  -1  12       97.08      155.95     18.47 o 
  -1  -1  12       87.48      292.38     18.63 o 
   0  -1  12      262.73      309.65     28.90 o 
   1  -1  12      119.61       94.58     13.62 o 
   2  -1  12      110.44       59.26     11.52 o 
  -3   0  12       26.63       41.28     14.72 o 
  -2   0  12      217.58      232.25     20.33 o 
  -1   0  12      697.56      750.27     41.25 o 
   0   0  12      166.60      275.10     26.21 o 
   1   0  12       38.52      104.42     14.00 o 
   2   0  12      133.50      107.95     14.28 o 
  -3   1  12       27.61       56.89     15.45 o 
  -2   1  12       97.08      173.91     19.95 o 
  -1   1  12       87.48      330.69     69.44 o 
   0   1  12      262.73      326.12     29.74 o 
   1   1  12      119.61      149.59     16.76 o 
   2   1  12      110.44       82.91     12.27 o 
  -3   2  12       67.91       70.85     22.68 o 
  -2   2  12       83.04       87.59     10.47 o 
  -1   2  12        9.94       14.03      9.82 o 
   0   2  12      347.91      454.77     40.48 o 
   2   2  12       31.09       32.92      9.76 o 
  -3   3  12       30.66       37.13      9.26 o 
  -2   3  12      131.51      166.75     14.55 o 
  -1   3  12      384.70      330.39     33.68 o 
   0   3  12      240.84      274.04     26.97 o 
   1   3  12      210.80      197.11     19.81 o 
   2   3  12       77.17       60.57     12.15 o 
  -3   4  12       28.35       33.82     20.19 o 
  -2   4  12      114.77      119.25     26.73 o 
  -1   4  12      155.55      163.27     19.06 o 
   0   4  12       99.90      110.20     16.04 o 
   1   4  12       67.34       98.78     13.89 o 
   2   4  12       55.66       81.04     10.42 o 
  -2   5  12       75.68       83.19     14.68 o 
  -1   5  12      130.29      152.42     19.43 o 
   0   5  12      141.82      111.44     16.88 o 
   1   5  12      107.74      109.53     16.27 o 
  -2   6  12       52.93       71.15     14.62 o 
  -1   6  12      118.45      115.86     17.07 o 
   0   6  12       53.88       46.19     13.51 o 
   1   6  12       67.01       62.54     14.97 o 
  -2   7  12       42.50       39.59     13.42 o 
  -1   7  12      106.18      121.12     17.04 o 
   0   7  12       81.19       82.16     16.58 o 
   1   7  12       59.35       37.54     14.81 o 
  -1  -6  13       93.14       69.33     12.97 o 
  -2  -5  13       74.12       60.34     13.48 o 
  -1  -5  13       76.49       85.77     12.86 o 
   0  -5  13      118.49      125.90     16.29 o 
   1  -5  13       43.64       40.03     10.69 o 
  -2  -4  13       91.16       75.39     13.53 o 
  -1  -4  13      141.29      118.41     14.23 o 
   0  -4  13      170.96      162.35     18.31 o 
   1  -4  13       80.55       91.33     13.52 o 
  -2  -3  13       66.59       96.31     14.16 o 
  -1  -3  13       95.43      140.55     10.95 o 
   0  -3  13      106.89      110.65     14.43 o 
   1  -3  13       94.41       72.93     12.54 o 
  -3  -2  13       53.46       27.88     15.24 o 
  -2  -2  13      247.06      209.41     22.23 o 
  -1  -2  13      240.20      233.69     24.38 o 
   0  -2  13      169.55      178.62     21.46 o 
   1  -2  13      196.87      135.52     17.88 o 
  -3  -1  13       12.75       26.24     14.32 o 
  -2  -1  13       90.51      134.55     16.88 o 
  -1  -1  13      100.29      133.27     16.51 o 
   0  -1  13      105.58      144.88     17.20 o 
   1  -1  13       99.62       88.37     13.50 o 
   2  -1  13       53.92       32.00     10.38 o 
  -3   0  13       49.90       27.07     14.82 o 
  -2   0  13        2.60       21.02     14.88 o 
  -1   0  13      172.04      173.75     20.23 o 
   0   0  13      120.33      133.16     16.25 o 
   1   0  13      123.50      140.52     16.83 o 
   2   0  13       64.12       53.65     11.74 o 
  -3   1  13       12.75       17.11     15.34 o 
  -2   1  13       90.51      149.25     20.28 o 
  -1   1  13      100.29      118.95     17.17 o 
   0   1  13      105.58      131.53     16.76 o 
   1   1  13       99.62      116.68     14.20 o 
   2   1  13       53.92       46.18     10.99 o 
  -3   2  13       53.46       77.06     11.71 o 
  -2   2  13      247.06      268.67     18.46 o 
  -1   2  13      240.20      205.08     25.57 o 
   0   2  13      169.55      250.07     23.69 o 
   1   2  13      196.87      176.80     18.70 o 
  -2   3  13       66.59       90.66     11.77 o 
  -1   3  13       95.43       88.90     17.23 o 
   0   3  13      106.89      122.53     16.64 o 
   1   3  13       94.41       98.13     14.13 o 
  -2   4  13       91.16       99.47     16.76 o 
  -1   4  13      141.29      125.22     18.80 o 
   0   4  13      170.96      171.65     21.08 o 
  -2   5  13       74.12       60.25     14.88 o 
  -1   5  13       76.49       84.58     17.31 o 
   0   5  13      118.49      145.92     19.83 o 
   1   5  13       43.64       48.61     13.48 o 
  -1   6  13       93.14       98.06     17.70 o 
   0   6  13      107.99      107.13     18.66 o 
  -1  -5  14       50.68       29.95     10.37 o 
  -2  -4  14       94.63       89.55     14.29 o 
  -1  -4  14      208.34      156.87     17.34 o 
   0  -4  14      140.85      184.23     21.64 o 
  -2  -3  14       11.58       36.92     11.45 o 
   0  -3  14       66.28       69.42     12.07 o 
   1  -3  14       34.65       21.17     10.10 o 
  -2  -2  14       79.49       76.58     13.24 o 
  -1  -2  14      120.70      178.76     20.79 o 
   0  -2  14      155.52      204.69     22.74 o 
   1  -2  14      109.59      125.66     16.21 o 
  -2  -1  14       43.27       79.83     13.57 o 
  -1  -1  14       75.74       86.06     14.56 o 
   0  -1  14       39.85       38.50     10.43 o 
   1  -1  14       43.14       34.63     10.49 o 
  -2   0  14      165.57      189.34     15.45 o 
  -1   0  14      110.47      148.85     19.30 o 
   0   0  14      285.26      327.31     30.53 o 
   1   0  14      110.14      151.71     19.43 o 
  -2   1  14       43.27       61.28     25.78 o 
  -1   1  14       75.74       94.23     16.12 o 
   0   1  14       39.85       43.00     11.58 o 
   1   1  14       43.14       32.93     10.32 o 
  -2   2  14       79.49       61.75     16.40 o 
  -1   2  14      120.70      153.74     21.47 o 
   0   2  14      155.52      243.07     24.44 o 
   1   2  14      109.59      134.65     16.72 o 
  -2   3  14       11.58       19.52     14.16 o 
  -1   3  14       28.30       25.82     13.99 o 
   0   3  14       66.28       76.94     15.03 o 
   1   3  14       34.65       40.77     11.57 o 
  -2   4  14       94.63       87.81     18.55 o 
  -1   4  14      208.34      198.01     24.14 o 
   0   4  14      140.85      182.91     23.35 o 
  -1   5  14       50.68       14.30     15.18 o 
   0   5  14       37.90       43.87     15.63 o 
   0  -3  15       17.53       33.17     10.40 o 
  -1  -2  15      169.15      183.55     22.36 o 
   0  -2  15      105.82      126.41     16.04 o 
  -1  -1  15        8.07       16.90     11.18 o 
   0  -1  15       18.33        5.45      9.69 o 
  -2   0  15       58.07       31.51     14.31 o 
  -1   0  15      141.80      168.94     21.13 o 
   0   0  15      175.63      200.90     22.33 o 
  -1   1  15        8.07        8.12     12.76 o 
   0   1  15       18.33       24.82     11.28 o 
  -1   2  15      169.15      187.15     23.71 o 
   0   2  15      105.82      117.90     17.84 o 
  -1   3  15       20.24        7.89     14.81 o 
   0   3  15       17.53       20.08     12.57 o 
                                                 
